# Supplementary material for: Integrative genomic and transcriptomic dissection of salt tolerance for Japonica rice improvement
Source: Front Plant Sci. 2026 Jan 20;16:1751273. doi: 10.3389/fpls.2025.1751273 (PMC12864118; doi:10.3389/fpls.2025.1751273)
Supplement: Supplementary file 3 [file Table1.xlsx]

## Sheet: Varieties list
Table S1. List of 225 rice cultivars used in this study, including ecotype classification and genotyping source.
Cultivars genotyped by SNP CHIP	Ecotype		Cultivars of genotype data extracted from NCBI	Ecotype	NCBI Accession ID
Dular	Indica		Arborio	Japonica	ERR11777612
Jizi1560	Japonica		Chamnuri	Japonica	SRR31187636
Jizi1581	Japonica		Cypress	Japonica	SRR8555521
VialoneNano	Japonica		Damodar	Indica	ERR613197
BinhaeCol1	Japonica		Dobong	Japonica	SRR1014691
Hitomebore	Japonica		FL478	Indica	SRR9943932
Jopyeong	Japonica		Inia Tacuari	Japonica	ERR615119
Odae	Japonica		IR28	Indica	SRR12523397
Unkwang	Japonica		IR29	Indica	SRR9943897
Joun	Japonica		IR34	Indica	SRR8555427
Asemi	Japonica		IR36	Indica	SRR1743111
Jinkwang	Japonica		IR64	Indica	SRR22201077
Haedamssal	Japonica		IR72	Indica	SRR22201038
Hwawang	Japonica		IR73571-3B-11-3-K2	Tongil	ERR615114
Joami	Japonica		JHONA 349	Indica	SRR32125978
Haedeul	Japonica		Kele	Indica	SRR32125850
Saeodae	Japonica		Koshihikari	Japonica	SRR8652331
Jinbu	Japonica		Lacassine	Japonica	ERR637095
Namil	Japonica		Lansheng	Japonica	SRR8652264
Jonong	Japonica		Milyang23	Tongil	SRR1239979
IS592BB	Japonica		Moroberekan	Japonica	SRR1239609
Sangju	Japonica		Nikomaru	Japonica	DRR179695
Geumyoung	Japonica		Pecos	Japonica	SRR13124909
Taebaeg	Tongil		POKKALI	Indica	SRR32125878
Sangnambatbyeo	Japonica		PSBRc 50	Indica	ERR614881
Haepum	Japonica		Tequing	Indica	SRR1328235
Sobi	Japonica		Wandoaengmi6	Japonica	SRR24348257
Sinbo	Japonica
Cheongpum	Japonica
Daeripbyeo1ho	Japonica
Hwayeong	Japonica
Daebo	Japonica
Samkwang1ho	Japonica
Giho	Japonica
Hoengseongaengmi3	Japonica
Hanareum	Tongil
Jungwon	Tongil
Dasan1	Tongil
Shingil	Tongil
Areum	Tongil
Anda	Tongil
Hyangmi2	Tongil
Keunseom	Tongil
Cheongcheong	Tongil
Yongju	Tongil
Samgang	Tongil
Dasan	Tongil
Yongmun	Tongil
Saemimyeon	Tongil
Hanareum2	Tongil
Palbangmi	Tongil
Mimyeon	Tongil
Namcheon	Tongil
Dasan2	Tongil
Nongan	Tongil
Jeonju677ho	Japonica
Jeonju678ho	Japonica
Jeonju681ho	Japonica
Jeonju634ho	Japonica
Jeonju653ho	Japonica
Milyang360	Japonica
Jeonju632ho	Japonica
Manguem	Japonica
Gopum	Japonica
Hwanggeumnodeul	Japonica
Sukwang	Japonica
Hwangkeumnuri	Japonica
Honong	Japonica
Hyeonpum	Japonica
Huimangchan	Japonica
Mipum	Japonica
Cheongho	Japonica
Boramchan	Japonica
Junam	Japonica
Saeilpum	Japonica
Hanmaeum	Japonica
Anbaek	Japonica
Saeshin	Japonica
Sinjinbaek	Japonica
Saechilbo	Japonica
Chilbo	Japonica
Ilpum	Japonica
Haiami	Japonica
Chinnong	Japonica
Chindeul	Japonica
Saenuri	Japonica
Yechan	Japonica
Younghojinmi	Japonica
Sodami	Japonica
Seomyeong	Japonica
Samkwang	Japonica
Youngjin	Japonica
Jinsumi	Japonica
Saeilmi	Japonica
Ilmi	Japonica
Deuraechan	Japonica
Onnuri	Japonica
Dongan	Japonica
Dongin1	Japonica
Dongin2	Japonica
Hopum	Japonica
Dongjin	Japonica
Dami	Japonica
Nampyeong	Japonica
Sindongjin	Japonica
Daean	Japonica
Hanareum4	Tongil
Hanareum3	Tongil
Jangseong	Tongil
Yeongwoo	Tongil
Hyangmi1	Tongil
Segyejinmi	Tongil
Nampung	Tongil
Nokyang	Tongil
Geumgang1	Tongil
Jeonju626ho	Aromatic
IR71033-121-15	Indica
IR65482-4-136-2-2	Indica
CO39	Indica
Nipponbare	Japonica
2196	Indica
RATHU HEENATI	Indica
Giza 177	Japonica
Sakha 101	Japonica
Avangard	Japonica
Istiqbol	Japonica
Mustaqillik	Japonica
Liman	Japonica
Amaroo	Japonica
Zakha	Indica
Liaoxing1	Japonica
Halibey	Japonica
Osmancik97	Japonica
Camochi 101	Japonica
M-103	Japonica
INPARI-13	Indica
INPARI-10	Indica
CIHERANG	Indica
Toyonishiki	Japonica
IR24	Indica
BG2	Indica
BoMD14	Indica
Langi	Japonica
YRM69	Japonica
Om10252	Indica
Rezig	Japonica
Ediget	Japonica
Hibir	Japonica
DHARIAL	Indica
Goami	Japonica
Tongil	Tongil
Jasmine85	Indica
93_11	Indica
Baldo	Japonica
Basmati389	Indica
Ding Yu	Indica
G42-1	Indica
Galileo	Japonica
Ganzaoxian58	Indica
IR46	Indica
IR66	Indica
KantoPL7	Indica
Kasalath	Indica
Lemont	Japonica
Manjushree	Indica
N22	Indica
Spike	Indica
TCHAMPA	Indica
Muando	Japonica
Sando	Japonica
Orido	Japonica
Beobpanhwa	Japonica
Pyodo	Japonica
BALA	Indica
CHIEM CHANK	Indica
IR38	Indica
MALA	Indica
PUKHI	Indica
RED RICE	Indica
BELLE PATNA	Indica
KAGI	Indica
HATADANI	Indica
BINATO	Indica
HAWM SUPAN	Indica
XI GUA BAI	Indica
YUNG YUEN CHUEN ZIM	Indica
QUA 77 WUAN-DAU	Indica
CHIH-TSAO-HE	Indica
HSIANG-HA-TSAN	Indica
MOROBEREKAN	Japonica
SAHAK	Indica
TAICHUNG-WOO-TSAN	Indica
SPIN MERE	Indica
NORIN 22	Japonica
NIAN CHI SHI	Indica
TSONG-GAN-SHUN	Indica
SAN-LI-SHUN	Indica
YANG-SHA-TSAN	Indica
