# Supplementary material for: Integrative genomic and transcriptomic dissection of salt tolerance for Japonica rice improvement
Source: Front Plant Sci. 2026 Jan 20;16:1751273. doi: 10.3389/fpls.2025.1751273 (PMC12864118; doi:10.3389/fpls.2025.1751273)
Supplement: Supplementary file 4 [file Table2.xlsx]

## Sheet: Combined two seasons
Cultivar name	Mean	Standard deviation	Median	Min	Max	Count	BLUP
Hanareum4	5.73585	1.68071	5	3	9	106	-2.32669
IR73571-3B-11-3-K2	5.30211	1.62722	5	1	9	331	-2.24283
Hanareum3	5.79245	1.7659	5	3	9	106	-2.17008
Geumgang1	5.80198	1.44236	5	3	9	101	-2.13945
Pokkali	5.47368	1.03289	5	4	8	38	-2.07493
Milyang23	6.16667	1.29099	6	5	9	60	-1.98511
G42-1	6.13725	1.94956	5	3	9	51	-1.63786
Cheongcheong	6.49	1.69071	7	3	9	100	-1.61165
IR24	6.26316	0.977703	7	5	7	38	-1.58231
Jasmine85	6.17308	2.00706	5	3	9	52	-1.5772
Anda	6.22222	1.64451	5	4	9	54	-1.57328
93_11	6.49153	1.61587	7	3	9	118	-1.53094
Keunseom	6.63816	1.7588	7	2	9	152	-1.50165
Hanareum	6.52083	1.82173	5	3	9	48	-1.44626
Segyejinmi	6.53659	1.89865	7	3	9	41	-1.42646
Nampung	6.78889	1.82673	7	3	9	90	-1.36827
CO39	6.37736	1.8211	5	3	9	53	-1.36568
IR71033-121-15	6.83784	1.7138	7	3	9	111	-1.33121
Jangseong	6.51852	1.767	7	3	9	54	-1.33073
Dasan2	6.67308	1.7792	7	3	9	52	-1.21717
Tongil	6.7451	1.96818	5	3	9	51	-1.16531
Ding Yu	6.78431	1.82553	6	5	9	51	-1.15167
INPARI-13	6.98387	1.63788	7	3	9	124	-1.14966
Hyangmi1	6.91176	2.07857	7	3	9	68	-1.12834
Jungwon	6.84	1.75383	7	5	9	50	-1.07168
Palbangmi	6.86538	1.70385	7	3	9	52	-1.07155
INPARI-10	7.01852	1.32539	7	5	9	108	-1.06842
BALA	6.51852	1.77765	5.5	4	9	54	-1.0056
Shingil	6.79592	1.59399	7	3	9	49	-0.974403
FL478	6.2963	1.40917	7	3	9	27	-0.925391
Baldo	6.91667	1.85465	7	4	9	48	-0.897039
Ganzaoxian58	7	1.93061	7	3	9	45	-0.885448
Namcheon	7.02041	1.9093	7	3	9	49	-0.885317
Areum	7.03704	1.82191	7	5	9	54	-0.871022
IR65482-4-136-2-2	6.95745	1.75645	7	3	9	47	-0.818766
Mimyeon	7.2	1.76803	8	5	9	55	-0.804443
IR66	7.34694	1.70234	7	5	9	49	-0.799923
Dasan	7.21569	1.5914	7	5	9	51	-0.762805
PSBRc 50	6.38462	2.02142	5	3	9	26	-0.760342
Yeongwoo	7.2	1.84992	8	3	9	55	-0.734923
Hanareum2	7.13208	1.67605	7	4	9	53	-0.699461
Saemimyeon	7.17544	1.64884	7	5	9	57	-0.656929
IR38	7.23077	1.6641	7	5	9	52	-0.647123
Basmati389	7.12766	1.78906	7	5	9	47	-0.63549
IR46	7.23529	1.75015	8	5	9	85	-0.626616
IR36	6.56667	1.92414	7	3	9	30	-0.621078
Taebaeg	7.53846	1.7429	9	5	9	52	-0.597445
Halibey	7.3125	1.55201	7	3	9	64	-0.591318
IR34	6.58065	1.60778	7	3	9	31	-0.589689
Saeodae	7.40541	1.70717	8	5	9	37	-0.584811
Hyangmi2	7.52941	1.70121	8	4	9	51	-0.559806
MALA	7.29787	1.64072	7	5	9	47	-0.538318
BINATO	7.55814	1.62279	8	4	9	43	-0.537468
Galileo	7.52	1.71075	9	5	9	25	-0.523729
Nokyang	7.31818	1.44307	7	5	9	44	-0.507366
Hyeonpum	7.34694	1.45131	7	5	9	49	-0.464798
Jinbu	7.625	1.38846	8	5	9	72	-0.459535
Spike	7.41304	1.64081	8	5	9	46	-0.457635
Jeonju634ho	7.43137	1.45952	8	5	9	51	-0.453575
Nongan	7.44681	1.36427	7	5	9	47	-0.440854
HATADANI	7.33333	1.43019	7	5	9	45	-0.430091
Jeonju678ho	7.66667	1.47797	8	5	9	48	-0.388982
Youngjin	7.39655	1.34998	7	5	9	58	-0.363381
CHIEM CHANK	7.6	1.61704	8	5	9	55	-0.33234
Om10252	7.45455	1.45402	7	3	9	44	-0.323298
YUNG YUEN CHUEN ZIM	7.54762	1.21379	8	5	9	42	-0.298547
Manjushree	7.54	1.29694	8	5	9	50	-0.280413
Yongmun	7.73333	1.62928	9	5	9	45	-0.269654
CIHERANG	7.80822	1.26554	8	5	9	73	-0.252929
Zakha	7.75342	1.46989	9	5	9	73	-0.252787
Tequing	7.56604	1.06535	8	5	9	53	-0.235611
CHIH-TSAO-HE	7.75949	1.28318	8	5	9	79	-0.203804
Sinjinbaek	7.70175	1.51144	8	5	9	57	-0.192267
Inia Tacuari	7.08333	2.06243	7.5	3	9	24	-0.167046
Goami	7.83333	1.46385	9	5	9	36	-0.140995
Yongju	7.92157	1.42609	9	5	9	51	-0.13831
Cheongho	7.72727	1.14592	8	5	9	55	-0.133348
Namil	7.97222	1.34134	9	5	9	36	-0.119288
Dasan1	7.88	1.18907	8	5	9	50	-0.107022
Dobong	7.90244	1.65537	9	4	9	41	-0.0852097
YRM69	7.82759	1.17186	8	5	9	58	-0.0697396
Samkwang1ho	7.76923	0.854409	7.5	7	9	52	-0.0659241
Jeonju677ho	8.04444	1.10691	8	5	9	45	-0.0574055
Saechilbo	7.89655	1.10326	8	5	9	58	-0.0539917
Jeonju653ho	8	1.12987	8.5	5	9	48	-0.051904
IS592BB	8.02326	1.16473	9	5	9	43	-0.0491132
Younghojinmi	7.85714	1.25831	8	6	9	49	-0.0464544
Hanmaeum	7.98214	1.31413	9	5	9	56	-0.0395316
Jeonju632ho	7.88372	1.38374	8	5	9	43	-0.0320723
Sangju	7.825	1.3939	8	3	9	40	-0.0214389
Honong	8	1.19942	8	5	9	58	-0.0194325
Samkwang	7.86441	0.880001	8	7	9	59	-7.00088e-05
TSONG-GAN-SHUN	7.90385	1.19245	8	5	9	52	0.00448400417826744
Hoengseongaengmi3	7.94737	1.05933	8	5	9	57	0.00779228330179862
Saeilmi	7.98214	1.05298	8	5	9	56	0.0121756490803068
Jonong	7.97222	1.25325	8.5	5	9	36	0.0121858012448797
Nipponbare	8.07353	1.15016	9	5	9	68	0.0145306598934361
Anbaek	7.93443	1.24992	8	5	9	61	0.021229050803492
Dongin1	7.88889	1.04008	8	5	9	54	0.021683790538999
Pyodo	7.86842	1.06976	8	5	9	38	0.0268514697322936
KAGI	7.95349	1.51113	8	3	9	43	0.0402198629943169
Saenuri	7.96491	0.905635	8	7	9	57	0.0455581857515264
Huimangchan	8.02041	1.10849	8	5	9	49	0.0489808706665343
2196	8.25	1.30767	9	3	9	76	0.0698133689415536
Boramchan	7.94643	1.25654	8	3	9	56	0.0720399058572889
Osmancik97	8.13235	1.24474	9	3	9	68	0.0782184789808655
Rezig	8.24324	1.14031	9	5	9	37	0.0799426331017481
Ilmi	8.05769	0.978463	8	5	9	52	0.080975970924392
YANG-SHA-TSAN	8.02632	1.17374	8	5	9	38	0.089968740798275
Mipum	8.0566	1.1996	9	5	9	53	0.0900587270299049
SAN-LI-SHUN	8.07692	1.16898	9	5	9	52	0.101100353308503
Jinsumi	7.94545	1.19285	8	5	9	55	0.109624067894706
XI GUA BAI	8.12245	0.881113	8	7	9	49	0.118180111357656
Unkwang	7.91176	1.46407	9	5	9	34	0.122771615626757
Dongin2	8.14894	0.977546	9	6	9	47	0.128485916487228
SAHAK	8.18182	1.24401	9	5	9	44	0.151657971610329
Manguem	8.05172	1.11485	8	3	9	58	0.167120564451954
Yechan	8.21429	0.928621	9	6	9	56	0.170653350141244
BG2	8.18868	1.11038	9	5	9	53	0.172265403472305
Sodami	8.15094	0.885703	8	6	9	53	0.173699755556098
HSIANG-HA-TSAN	8.06977	1.18312	9	5	9	43	0.176903630943261
Langi	8.29545	0.929605	9	6	9	44	0.186042140558243
Toyonishiki	8.41509	0.795032	9	7	9	53	0.189557743312954
IR72	7.57143	1.57359	8	5	9	28	0.192444461462104
SPIN MERE	8.20513	1.00471	9	5	9	39	0.192632908834372
Milyang360	8.22222	0.94503	9	6	9	54	0.19382410909597
IR64	7.6129	1.47597	8	3	9	31	0.195505105153353
DHARIAL	8.39394	1.17099	9	5	9	33	0.197085456991979
Haedamssal	8.26316	0.860051	9	7	9	38	0.218058490443241
Seomyeong	8.26316	0.954806	9	5	9	57	0.229318414390933
Jizi1560	8.28571	0.956183	9	7	9	21	0.229752607203942
Samgang	8.18182	0.896316	8	5	9	44	0.23016032991241
Jizi1581	8.27027	1.04479	9	5	9	37	0.233416788321563
Jeonju626ho	8.06122	1.57332	9	3	9	49	0.239099336935731
TAICHUNG-WOO-TSAN	8.42105	0.889323	9	6	9	38	0.2485433532958
BELLE PATNA	8.37209	1.15518	9	4	9	43	0.261660434837777
RED RICE	8.36	0.942424	9	6	9	50	0.26540740634232
M-103	8.15	0.769615	8	7	9	40	0.267580274841843
Nampyeong	8.32727	0.840074	9	7	9	55	0.269379479411657
Hwanggeumnodeul	8.18519	0.953129	8	5	9	54	0.271131408675512
Cheongpum	8.22642	0.846747	8	7	9	53	0.275259432352719
Saeshin	8.14545	0.91121	8	5	9	55	0.27692795551755
Jopyeong	8.52381	0.890001	9	6	9	42	0.283080951170422
Chinnong	8.24074	0.989286	9	6	9	54	0.286677997183338
Asemi	8.42222	0.783027	9	7	9	45	0.298911729270744
Kasalath	8.22727	1.30942	9	3	9	44	0.306138320865623
Hopum	8.21053	0.92073	9	7	9	57	0.307045777315735
Mustaqillik	8.42222	0.973275	9	5	9	135	0.307425151170591
Liaoxing1	8.40299	0.954411	9	5	9	67	0.310308894575195
Odae	8.23256	1.01974	9	5	9	43	0.310562096505739
Junam	8.24561	0.808011	8	6	9	57	0.319378004497901
Daeripbyeo1ho	8.33333	0.777029	9	7	9	54	0.326117705172678
Sinbo	8.26316	0.744655	8	7	9	57	0.343957993230145
Joun	8.34043	1.16613	9	5	9	47	0.352212151604958
KantoPL7	8.40476	0.857094	9	7	9	42	0.357384732172345
Chilbo	8.27273	0.80403	8	7	9	55	0.358448588281141
Istiqbol	8.55769	0.75182	9	7	9	52	0.367852672449162
Sakha 101	8.42857	0.797461	9	7	9	63	0.368731159959231
Giza 177	8.4375	0.715609	9	7	9	32	0.369273408330367
BinhaeCol1	8.34146	1.03947	9	5	9	41	0.374279540340526
Amaroo	8.47541	0.828785	9	7	9	61	0.381297850273038
Jeonju681ho	8.27119	0.805809	8	7	9	59	0.389017374421875
Daebo	8.43182	0.586584	8	7	9	44	0.39759929321146
JHONA 349	7.90909	1.72053	9	3	9	33	0.398661974708137
Saeilpum	8.39655	0.724015	9	7	9	58	0.410105927256037
Ediget	8.43243	0.800713	9	7	9	37	0.411871973534447
NORIN 22	8.54167	0.68287	9	7	9	48	0.418954103749303
Haepum	8.375	0.905789	9	5	9	56	0.423755906868562
Wandoaengmi6	8.65385	0.622601	9	7	9	52	0.423832182338242
Onnuri	8.58333	0.714874	9	7	9	84	0.426966029510617
Sukwang	8.36207	0.852206	9	5	9	58	0.4283557231132
Hibir	8.575	0.873763	9	5	9	40	0.430291274026596
Lemont	8.55814	0.825265	9	6	9	43	0.433666699539692
Chindeul	8.38889	0.833648	9	7	9	54	0.434210612157022
Deuraechan	8.59524	0.766987	9	5	9	42	0.45642008311522
RATHU HEENATI	8.55814	0.665558	9	7	9	43	0.465695389867358
NIAN CHI SHI	8.63636	0.809562	9	5	9	44	0.47827926658115
Hwayeong	8.59574	0.680779	9	7	9	47	0.481561978647598
Giho	8.33333	0.931625	9	5	9	54	0.502562629654277
MOROBEREKAN	8.51282	1.21117	9	3	9	39	0.509005758893738
Dongjin	8.55319	0.716529	9	7	9	47	0.510135287626654
Avangard	8.65909	0.713432	9	7	9	44	0.523412579500812
Gopum	8.5	0.798935	9	5	9	48	0.523918724226115
Muando	8.51163	1.0773	9	5	9	43	0.53141928858066
Sobi	8.51786	0.632199	9	7	9	56	0.537817490864345
Dongan	8.50909	0.836056	9	5	9	55	0.564035690010486
Liman	8.47059	0.825183	9	6	9	34	0.566738112238345
Camochi 101	8.62295	0.636761	9	7	9	61	0.56696317051516
Hitomebore	8.54	1.16426	9	5	9	50	0.570565472988448
IR28	8.10345	1.29131	9	5	9	29	0.5989230397603
Hwangkeumnuri	8.60377	0.599347	9	7	9	53	0.602227190266268
Dular	8.8	0.587754	9	7	9	45	0.616250166623918
VialoneNano	8.68966	0.603765	9	7	9	29	0.617698064285953
HAWM SUPAN	8.64286	0.72655	9	7	9	42	0.624899563624472
Sangnambatbyeo	8.57143	0.590281	9	7	9	42	0.649119873664758
Haedeul	8.61905	0.986553	9	5	9	42	0.65371742104413
Kele	8.78	0.581694	9	7	9	50	0.655691922957681
Sindongjin	8.61538	0.718218	9	7	9	52	0.656094862267872
Daean	8.57143	0.683763	9	7	9	56	0.658733069826069
Pecos	8.87755	0.389051	9	7	9	49	0.659141122043091
Ilpum	8.21831	1.07924	9	3	9	142	0.660218490823967
Arborio	8.6	0.763763	9	7	9	25	0.670114869797733
PUKHI	8.70732	0.901219	9	5	9	41	0.681754646607863
Joami	8.69811	0.867909	9	5	9	53	0.687862078402347
Jinkwang	8.7381	0.664777	9	7	9	42	0.700190044836164
Haiami	8.63158	0.555221	9	7	9	57	0.728774191287723
Orido	8.63415	0.798627	9	5	9	41	0.729090200338843
Chamnuri	8.72	0.572855	9	7	9	50	0.751806714203368
Dami	8.73585	0.48639	9	7	9	53	0.756534374321682
Hwawang	8.82609	0.383223	9	8	9	46	0.762061517528495
Beobpanhwa	8.75	0.731925	9	5	9	36	0.795236108803461
Sando	8.85714	0.692092	9	5	9	35	0.796662628819829
N22	8.95604	0.206133	9	8	9	91	0.815763075355763
TCHAMPA	8.84211	0.82286	9	4	9	38	0.824184037203941
Geumyoung	8.875	0.605823	9	5	9	48	0.836496565149721
QUA 77 WUAN-DAU	8.85294	0.359491	9	8	9	34	0.838776379904856
Nikomaru	9	0	9	9	9	45	0.867746303935025
Lansheng	8.5	0.989949	9	5	9	26	0.910275181790894
BoMD14	8.9	0.402578	9	7	9	30	0.922609648469639
IR29	8.97727	0.149163	9	8	9	572	1.00281449745969
Lacassine	8.98305	0.130189	9	8	9	59	1.06809373285234
Koshihikari	8.98182	0.13484	9	8	9	55	1.08293746144378
Damodar	8.68	0.556776	9	7	9	25	1.1284018495008
Moroberekan	8.84375	0.514899	9	7	9	32	1.24947059239437
Cypress	9	0	9	9	9	104	1.45967180003755

## Sheet: Spring
Cultivar name	Mean	Standard deviation	Median	Min	Max	Count	Season
IR73571-3B-11-3-K2	5.49012	1.63205	5	2	8	253	Spring
Pokkali	5.77778	1.30859	5	4	8	18	Spring
Hanareum3	5.94253	1.88233	5	3	9	87	Spring
Hanareum4	6	1.76308	5	3	9	84	Spring
IR24	6.03448	1.0171	7	5	7	29	Spring
Geumgang1	6.0625	1.48702	5	3	9	80	Spring
Milyang23	6.16667	1.29099	6	5	9	60	Spring
Keunseom	6.71756	1.8283	7	2	9	131	Spring
93_11	6.76344	1.66419	7	3	9	93	Spring
Cheongcheong	6.83951	1.60823	7	3	9	81	Spring
Jasmine85	6.89655	2.3956	8	3	9	29	Spring
IR71033-121-15	6.95876	1.76138	7	3	9	97	Spring
Dasan2	6.97222	1.96376	7	3	9	36	Spring
Anda	7	1.61433	7	5	9	34	Spring
INPARI-13	7.0198	1.76057	7	3	9	101	Spring
Shingil	7.0303	1.75864	7	3	9	33	Spring
G42-1	7.03333	2.10882	7.5	3	9	30	Spring
INPARI-10	7.03448	1.45832	7	5	9	87	Spring
CO39	7.09375	1.90685	7	3	9	32	Spring
Nampung	7.12	1.75499	7	3	9	75	Spring
Hyangmi1	7.24561	2.0983	9	3	9	57	Spring
Palbangmi	7.25	1.81068	8	3	9	36	Spring
Halibey	7.3125	1.7764	8	3	9	48	Spring
Segyejinmi	7.32143	1.70084	7	5	9	28	Spring
Hanareum	7.35484	1.70389	8	5	9	31	Spring
MALA	7.42424	1.90444	9	5	9	33	Spring
Om10252	7.51724	1.72421	7	3	9	29	Spring
Jangseong	7.54545	1.41622	7	5	9	33	Spring
YUNG YUEN CHUEN ZIM	7.55556	1.47631	8	5	9	27	Spring
Hanareum2	7.55882	1.84541	9	4	9	34	Spring
Nongan	7.59375	1.6236	8.5	5	9	32	Spring
Unkwang	7.67857	1.51666	8	5	9	28	Spring
Sangju	7.68	1.62583	8	3	9	25	Spring
BALA	7.68966	1.56076	9	5	9	29	Spring
Namcheon	7.70968	1.95267	9	3	9	31	Spring
Hyeonpum	7.70968	1.48758	8	5	9	31	Spring
Spike	7.70968	1.75487	9	5	9	31	Spring
Dobong	7.72414	1.88787	9	4	9	29	Spring
Manjushree	7.78125	1.43087	8	5	9	32	Spring
Jinbu	7.81667	1.33393	8	5	9	60	Spring
Dasan	7.81818	1.53	9	5	9	33	Spring
CHIH-TSAO-HE	7.84127	1.40513	8	5	9	63	Spring
HATADANI	7.84615	1.54123	9	5	9	26	Spring
Youngjin	7.85714	1.35349	9	5	9	35	Spring
Ganzaoxian58	7.85714	1.71517	9	5	9	28	Spring
Jungwon	7.86667	1.45586	9	5	9	30	Spring
Tongil	7.87097	1.68804	9	5	9	31	Spring
IR65482-4-136-2-2	7.88889	1.52753	9	5	9	27	Spring
Jeonju626ho	7.90323	1.886	9	3	9	31	Spring
Cheongho	7.90625	1.42239	8	5	9	32	Spring
Tequing	7.92308	1.05539	8	5	9	26	Spring
Jeonju632ho	7.93103	1.55681	9	5	9	29	Spring
Ding Yu	7.93548	1.43609	9	5	9	31	Spring
Areum	7.94118	1.55585	9	5	9	34	Spring
Basmati389	7.96296	1.7863	9	5	9	27	Spring
Samkwang1ho	8	1.01835	8	7	9	28	Spring
YRM69	8	1.33771	9	5	9	39	Spring
IR66	8	1.47529	9	5	9	35	Spring
IR38	8	1.524	9	5	9	32	Spring
Saemimyeon	8.02857	1.38236	9	5	9	35	Spring
Dongin1	8.03125	1.2309	9	5	9	32	Spring
Jonong	8.04348	1.3307	9	5	9	23	Spring
Nokyang	8.04348	1.29609	9	5	9	23	Spring
Boramchan	8.05882	1.57521	9	3	9	34	Spring
IR46	8.06061	1.39058	9	5	9	33	Spring
CIHERANG	8.07547	1.29865	9	5	9	53	Spring
BinhaeCol1	8.08	1.22202	9	5	9	25	Spring
Samkwang	8.08571	1.01087	9	7	9	35	Spring
KAGI	8.14286	1.81994	9	3	9	28	Spring
Baldo	8.14815	1.43322	9	5	9	27	Spring
Saeodae	8.15385	1.31734	9	5	9	26	Spring
BINATO	8.16129	1.39276	9	4	9	31	Spring
Namil	8.2069	1.31961	9	5	9	29	Spring
HSIANG-HA-TSAN	8.21429	1.34322	9	5	9	28	Spring
Jeonju634ho	8.22581	1.02338	9	5	9	31	Spring
Nipponbare	8.25	1.20253	9	5	9	52	Spring
Kasalath	8.25926	1.58339	9	3	9	27	Spring
Samgang	8.26667	1.08066	9	5	9	30	Spring
Galileo	8.27778	1.07406	9	6	9	18	Spring
Hitomebore	8.28125	1.39664	9	5	9	32	Spring
Odae	8.28571	1.11744	9	5	9	28	Spring
Jeonju653ho	8.29412	1.19416	9	5	9	34	Spring
Jizi1560	8.3125	0.946485	9	7	9	16	Spring
Manguem	8.31429	1.32335	9	3	9	35	Spring
Saechilbo	8.32353	1.06517	9	5	9	34	Spring
IS592BB	8.34375	0.937029	9	6	9	32	Spring
Osmancik97	8.34615	1.32672	9	3	9	52	Spring
Joun	8.35294	1.27641	9	5	9	34	Spring
Jeonju678ho	8.36364	1.02525	9	5	9	33	Spring
Saenuri	8.36364	0.92932	9	7	9	33	Spring
Rezig	8.36667	1.18855	9	5	9	30	Spring
Dasan1	8.375	0.870669	9	6	9	32	Spring
Pyodo	8.38095	1.11697	9	5	9	21	Spring
Muando	8.39394	1.19738	9	5	9	33	Spring
Zakha	8.40385	1.07118	9	5	9	52	Spring
BG2	8.41026	1.18584	9	5	9	39	Spring
Taebaeg	8.42857	1.19523	9	5	9	35	Spring
2196	8.43548	1.36251	9	3	9	62	Spring
XI GUA BAI	8.4375	0.877588	9	7	9	32	Spring
Mustaqillik	8.44355	1.0065	9	5	9	124	Spring
Hoengseongaengmi3	8.44444	0.998411	9	5	9	36	Spring
SAHAK	8.45455	1.22706	9	5	9	33	Spring
Jopyeong	8.45946	0.930788	9	6	9	37	Spring
Jeonju677ho	8.46667	0.899553	9	6	9	30	Spring
Hwanggeumnodeul	8.46875	1.10671	9	5	9	32	Spring
Ilmi	8.47059	0.825183	9	7	9	34	Spring
Daean	8.47059	0.787605	9	7	9	34	Spring
M-103	8.47826	0.790257	9	7	9	23	Spring
Mimyeon	8.5	1.04727	9	5	9	32	Spring
Huimangchan	8.5	0.879883	9	6	9	32	Spring
Ilpum	8.5	0.861034	9	7	9	30	Spring
Dongan	8.5	0.983739	9	5	9	32	Spring
TSONG-GAN-SHUN	8.51724	1.27113	9	5	9	29	Spring
Haedamssal	8.51852	0.848998	9	7	9	27	Spring
Amaroo	8.54	0.787919	9	7	9	50	Spring
YANG-SHA-TSAN	8.54167	0.931533	9	5	9	24	Spring
Yeongwoo	8.54545	0.616994	9	7	9	33	Spring
Saeshin	8.54839	0.960511	9	5	9	31	Spring
Chilbo	8.54839	0.809885	9	7	9	31	Spring
Haepum	8.55882	1.07847	9	5	9	34	Spring
Sindongjin	8.5625	0.800705	9	7	9	32	Spring
KantoPL7	8.5625	0.840027	9	7	9	32	Spring
Yongmun	8.56667	1.07265	9	5	9	30	Spring
Langi	8.57143	0.739066	9	7	9	35	Spring
Asemi	8.57576	0.751262	9	7	9	33	Spring
Sinbo	8.57576	0.791766	9	7	9	33	Spring
Toyonishiki	8.57778	0.722649	9	7	9	45	Spring
Liaoxing1	8.59259	0.942068	9	5	9	54	Spring
HAWM SUPAN	8.59375	0.797552	9	7	9	32	Spring
Jeonju681ho	8.6	0.774597	9	7	9	35	Spring
Sinjinbaek	8.60606	1.05887	9	5	9	33	Spring
Jinsumi	8.60606	0.78817	9	7	9	33	Spring
Mipum	8.6129	1.08558	9	5	9	31	Spring
MOROBEREKAN	8.6129	1.28264	9	3	9	31	Spring
Orido	8.625	0.969648	9	5	9	24	Spring
Giho	8.63333	1.03335	9	5	9	30	Spring
Hyangmi2	8.63636	0.652791	9	7	9	33	Spring
Sodami	8.64516	0.754912	9	6	9	31	Spring
Dongin2	8.64516	0.754912	9	7	9	31	Spring
PUKHI	8.65517	1.04457	9	5	9	29	Spring
Daebo	8.66667	0.546672	9	7	9	30	Spring
BELLE PATNA	8.66667	1.10868	9	4	9	33	Spring
Junam	8.6875	0.737804	9	6	9	32	Spring
Haedeul	8.69231	1.08699	9	5	9	26	Spring
Gopum	8.7	0.83666	9	5	9	30	Spring
Sakha 101	8.70455	0.667503	9	7	9	44	Spring
Joami	8.70588	0.970143	9	5	9	34	Spring
SPIN MERE	8.70833	0.907896	9	5	9	24	Spring
Anbaek	8.71429	0.572478	9	7	9	35	Spring
Cheongpum	8.71875	0.634206	9	7	9	32	Spring
Saeilmi	8.71875	0.683179	9	7	9	32	Spring
CHIEM CHANK	8.71875	0.728869	9	6	9	32	Spring
SAN-LI-SHUN	8.71875	0.991394	9	5	9	32	Spring
Jizi1581	8.72	0.890693	9	5	9	25	Spring
Seomyeong	8.72222	0.848902	9	5	9	36	Spring
Avangard	8.72222	0.659485	9	7	9	36	Spring
Wandoaengmi6	8.7234	0.615104	9	7	9	47	Spring
Jinkwang	8.72414	0.701862	9	7	9	29	Spring
Liman	8.72727	0.7025	9	6	9	22	Spring
Goami	8.72727	0.935125	9	5	9	22	Spring
Sukwang	8.73529	0.898107	9	5	9	34	Spring
Istiqbol	8.74419	0.581174	9	7	9	43	Spring
Dular	8.75	0.672022	9	7	9	32	Spring
Honong	8.75	0.5	9	7	9	36	Spring
Yechan	8.75	0.554205	9	7	9	36	Spring
Deuraechan	8.75862	0.830455	9	5	9	29	Spring
Hwayeong	8.76471	0.605971	9	7	9	34	Spring
TCHAMPA	8.76923	0.992278	9	4	9	26	Spring
Chindeul	8.77419	0.616964	9	7	9	31	Spring
Kele	8.78788	0.545297	9	7	9	33	Spring
Yongju	8.78788	0.545297	9	7	9	33	Spring
Milyang360	8.78788	0.696311	9	6	9	33	Spring
Hwawang	8.79412	0.410426	9	8	9	34	Spring
Beobpanhwa	8.8	0.894427	9	5	9	20	Spring
Giza 177	8.80952	0.511766	9	7	9	21	Spring
Pecos	8.8125	0.470929	9	7	9	32	Spring
Younghojinmi	8.81481	0.557262	9	7	9	27	Spring
Hopum	8.82353	0.575804	9	7	9	34	Spring
NIAN CHI SHI	8.82353	0.757611	9	5	9	34	Spring
Chamnuri	8.83333	0.530669	9	7	9	30	Spring
Sando	8.84615	0.784465	9	5	9	26	Spring
Hanmaeum	8.84848	0.441674	9	7	9	33	Spring
TAICHUNG-WOO-TSAN	8.85185	0.533761	9	7	9	27	Spring
Saeilpum	8.85294	0.500445	9	7	9	34	Spring
Geumyoung	8.86207	0.742781	9	5	9	29	Spring
Hibir	8.86207	0.742781	9	5	9	29	Spring
Onnuri	8.86364	0.460313	9	7	9	66	Spring
Camochi 101	8.86667	0.457265	9	7	9	45	Spring
Hwangkeumnuri	8.87879	0.484612	9	7	9	33	Spring
Lemont	8.88235	0.537373	9	6	9	34	Spring
RED RICE	8.88235	0.477665	9	7	9	34	Spring
Daeripbyeo1ho	8.90323	0.300537	9	8	9	31	Spring
Chinnong	8.90323	0.538816	9	6	9	31	Spring
Haiami	8.90909	0.384353	9	7	9	33	Spring
Nampyeong	8.91176	0.287902	9	8	9	34	Spring
Sangnambatbyeo	8.92	0.4	9	7	9	25	Spring
Dami	8.9375	0.245935	9	8	9	32	Spring
NORIN 22	8.9375	0.353553	9	7	9	32	Spring
BoMD14	8.95	0.223607	9	8	9	20	Spring
VialoneNano	8.95238	0.218218	9	8	9	21	Spring
Sobi	8.9697	0.174078	9	8	9	33	Spring
Dongjin	8.9697	0.174078	9	8	9	33	Spring
IR29	8.99747	0.0503155	9	8	9	395	Spring
Arborio	9	0	9	9	9	16	Spring
Lacassine	9	0	9	9	9	33	Spring
Koshihikari	9	0	9	9	9	29	Spring
Nikomaru	9	0	9	9	9	32	Spring
RATHU HEENATI	9	0	9	9	9	28	Spring
Ediget	9	0	9	9	9	23	Spring
DHARIAL	9	0	9	9	9	24	Spring
N22	9	0	9	9	9	78	Spring
QUA 77 WUAN-DAU	9	0	9	9	9	22	Spring

## Sheet: Summer
Table S2. SES statistics for salt tolerance across spring, summer, and combined seasons, and BLUP-adjusted values for all 225 cultivars.
Cutlivar name	Mean	Standard deviation	Median	Min	Max	Count	Season
IR73571-3B-11-3-K2	4.69231	1.46214	5	1	9	78	Summer
Hanareum4	4.72727	0.7025	5	3	5	22	Summer
Geumgang1	4.80952	0.601585	5	3	5	21	Summer
Segyejinmi	4.84615	0.987096	5	3	7	13	Summer
G42-1	4.85714	0.358569	5	4	5	21	Summer
Anda	4.9	0.307794	5	4	5	20	Summer
Jangseong	4.90476	0.768424	5	3	7	21	Summer
Hanareum	5	0.707107	5	3	7	17	Summer
Cheongcheong	5	1.1547	5	3	7	19	Summer
Tongil	5	0.648886	5	3	7	20	Summer
Ding Yu	5	0	5	5	5	20	Summer
Hanareum3	5.10526	0.809303	5	3	7	19	Summer
Nampung	5.13333	1.18723	5	3	7	15	Summer
BALA	5.16	0.746101	5	4	7	25	Summer
Yeongwoo	5.18182	1.05272	5	3	7	22	Summer
Hyangmi1	5.18182	0.603023	5	5	7	11	Summer
Pokkali	5.2	0.615587	5	5	7	20	Summer
Jasmine85	5.26087	0.6887	5	5	7	23	Summer
CO39	5.28571	0.956183	5	3	7	21	Summer
Jungwon	5.3	0.732695	5	5	7	20	Summer
Baldo	5.33333	0.856349	5	4	7	21	Summer
Mimyeon	5.3913	0.499011	5	5	6	23	Summer
93_11	5.48	0.87178	5	5	7	25	Summer
Areum	5.5	1.05131	5	5	8	20	Summer
Hyangmi2	5.5	0.985184	5	4	7	18	Summer
Galileo	5.57143	1.51186	5	5	9	7	Summer
Ganzaoxian58	5.58824	1.37199	5	3	7	17	Summer
Saeodae	5.63636	1.12006	5	5	8	11	Summer
IR65482-4-136-2-2	5.7	1.17429	5	3	7	20	Summer
Taebaeg	5.70588	1.15999	5	5	8	17	Summer
IR66	5.71429	0.99449	5	5	7	14	Summer
Saemimyeon	5.81818	1.00647	5	5	7	22	Summer
Namcheon	5.83333	1.09813	5	5	8	18	Summer
Palbangmi	6	1.0328	6	5	7	16	Summer
Dasan2	6	1.0328	6	5	7	16	Summer
IR71033-121-15	6	1.03775	6	5	7	14	Summer
Basmati389	6	1.02598	6	5	7	20	Summer
IR38	6	1.02598	6	5	7	20	Summer
BINATO	6	1.04447	6	5	7	12	Summer
CHIEM CHANK	6.04348	1.14726	5	5	8	23	Summer
Yongmun	6.06667	1.2228	5	5	8	15	Summer
Dasan	6.11111	1.02262	7	5	7	18	Summer
Jeonju678ho	6.13333	1.12546	7	5	8	15	Summer
Keunseom	6.14286	1.15264	7	5	8	21	Summer
Zakha	6.14286	1.01419	7	5	7	21	Summer
Jeonju634ho	6.2	1.15166	7	5	8	20	Summer
FL478	6.2963	1.40917	7	3	9	27	Summer
Shingil	6.3125	1.07819	7	5	8	16	Summer
Yongju	6.33333	1.13759	7	5	8	18	Summer
Hanareum2	6.36842	0.955134	7	5	7	19	Summer
PSBRc 50	6.38462	2.02142	5	3	9	26	Summer
Goami	6.42857	0.937614	7	5	7	14	Summer
Sinjinbaek	6.45833	1.10253	7	5	8	24	Summer
Nokyang	6.52381	1.16701	7	5	8	21	Summer
IR36	6.56667	1.92414	7	3	9	30	Summer
IR34	6.58065	1.60778	7	3	9	31	Summer
HATADANI	6.63158	0.895081	7	5	8	19	Summer
Jinbu	6.66667	1.30268	7	5	8	12	Summer
Younghojinmi	6.68182	0.779888	6.5	6	8	22	Summer
Youngjin	6.69565	1.01957	6	5	8	23	Summer
IR46	6.71154	1.76387	7	5	9	52	Summer
Hyeonpum	6.72222	1.17851	7	5	8	18	Summer
Hanmaeum	6.73913	1.13688	7	5	8	23	Summer
Honong	6.77273	0.972567	7	5	8	22	Summer
DHARIAL	6.77778	1.20185	6	5	8	9	Summer
Spike	6.8	1.20712	7	5	8	15	Summer
INPARI-13	6.82609	0.936734	7	5	8	23	Summer
Anbaek	6.88462	1.14287	7	5	8	26	Summer
INPARI-10	6.95238	0.497613	7	5	8	21	Summer
Jinsumi	6.95455	0.998917	7	5	8	22	Summer
Namil	7	1	7	5	8	7	Summer
Dasan1	7	1.18818	7	5	8	18	Summer
Saeilmi	7	0.510754	7	5	8	24	Summer
IR24	7	0	7	7	7	9	Summer
MALA	7	0.679366	7	5	8	14	Summer
SAN-LI-SHUN	7.05	0.510418	7	6	8	20	Summer
Inia Tacuari	7.08333	2.06243	7.5	3	9	24	Summer
IS592BB	7.09091	1.30035	7	5	9	11	Summer
Hoengseongaengmi3	7.09524	0.436436	7	6	8	21	Summer
CIHERANG	7.1	0.852242	7	5	8	20	Summer
Manjushree	7.11111	0.900254	7	5	8	18	Summer
Huimangchan	7.11765	0.92752	7	5	8	17	Summer
TSONG-GAN-SHUN	7.13043	0.34435	7	7	8	23	Summer
Nongan	7.13333	0.351866	7	7	8	15	Summer
YANG-SHA-TSAN	7.14286	1.02711	7	5	8	14	Summer
Dongin2	7.1875	0.543906	7	6	8	16	Summer
Jeonju677ho	7.2	1.01419	7	5	8	15	Summer
Tequing	7.22222	0.974022	7	5	9	27	Summer
Langi	7.22222	0.833333	7	6	8	9	Summer
Pyodo	7.23529	0.562296	7	6	8	17	Summer
Yechan	7.25	0.638666	7	6	8	20	Summer
RED RICE	7.25	0.68313	7	6	8	16	Summer
Mipum	7.27273	0.882735	7	5	8	22	Summer
Ilmi	7.27778	0.751904	7	5	8	18	Summer
Jeonju653ho	7.28571	0.468807	7	7	8	14	Summer
Saechilbo	7.29167	0.858673	7	5	8	24	Summer
Hopum	7.30435	0.470472	7	7	8	23	Summer
Halibey	7.3125	0.478714	7	7	8	16	Summer
Jizi1581	7.33333	0.651339	7	7	9	12	Summer
Milyang360	7.33333	0.483046	7	7	8	21	Summer
Om10252	7.33333	0.723747	7	6	9	15	Summer
Lemont	7.33333	0.5	7	7	8	9	Summer
Chinnong	7.34783	0.71406	7	6	8	23	Summer
SAHAK	7.36364	0.924416	8	6	8	11	Summer
TAICHUNG-WOO-TSAN	7.36364	0.6742	7	6	8	11	Summer
Nampyeong	7.38095	0.497613	7	7	8	21	Summer
BELLE PATNA	7.4	0.699206	7.5	6	8	10	Summer
SPIN MERE	7.4	0.507093	7	7	8	15	Summer
Saenuri	7.41667	0.50361	7	7	8	24	Summer
2196	7.42857	0.513553	7	7	8	14	Summer
Osmancik97	7.4375	0.512348	7	7	8	16	Summer
CHIH-TSAO-HE	7.4375	0.512348	7	7	8	16	Summer
Sodami	7.45455	0.509647	7	7	8	22	Summer
YRM69	7.47368	0.611775	8	6	8	19	Summer
Cheongpum	7.47619	0.511766	7	7	8	21	Summer
Seomyeong	7.47619	0.511766	7	7	8	21	Summer
Cheongho	7.47826	0.510754	7	7	8	23	Summer
Samkwang1ho	7.5	0.510754	7.5	7	8	24	Summer
Nipponbare	7.5	0.730297	7	7	9	16	Summer
Toyonishiki	7.5	0.534522	7.5	7	8	8	Summer
Ediget	7.5	0.518875	7.5	7	8	14	Summer
XI GUA BAI	7.52941	0.514496	8	7	8	17	Summer
YUNG YUEN CHUEN ZIM	7.53333	0.516398	8	7	8	15	Summer
Samkwang	7.54167	0.508977	8	7	8	24	Summer
Onnuri	7.55556	0.51131	8	7	8	18	Summer
Daeripbyeo1ho	7.56522	0.50687	8	7	8	23	Summer
Dongjin	7.57143	0.513553	8	7	8	14	Summer
BG2	7.57143	0.513553	8	7	8	14	Summer
IR72	7.57143	1.57359	8	5	9	28	Summer
KAGI	7.6	0.507093	8	7	8	15	Summer
IR64	7.6129	1.47597	8	3	9	31	Summer
Liaoxing1	7.61538	0.50637	8	7	8	13	Summer
Saeshin	7.625	0.494535	8	7	8	24	Summer
Haedamssal	7.63636	0.504525	8	7	8	11	Summer
Manguem	7.65217	0.486985	8	7	8	23	Summer
Istiqbol	7.66667	0.866025	7	7	9	9	Summer
Junam	7.68	0.476095	8	7	8	25	Summer
Dongin1	7.68182	0.646335	8	7	9	22	Summer
M-103	7.70588	0.469668	8	7	8	17	Summer
Rezig	7.71429	0.755929	8	7	9	7	Summer
Giza 177	7.72727	0.467099	8	7	8	11	Summer
RATHU HEENATI	7.73333	0.457738	8	7	8	15	Summer
Saeilpum	7.75	0.442326	8	7	8	24	Summer
NORIN 22	7.75	0.447214	8	7	8	16	Summer
Hwanggeumnodeul	7.77273	0.428932	8	7	8	22	Summer
Boramchan	7.77273	0.428932	8	7	8	22	Summer
Jeonju632ho	7.78571	0.974961	8	5	9	14	Summer
Sakha 101	7.78947	0.713283	8	7	9	19	Summer
Jeonju681ho	7.79167	0.58823	8	7	9	24	Summer
HSIANG-HA-TSAN	7.8	0.774597	8	7	9	15	Summer
Hibir	7.81818	0.750757	8	7	9	11	Summer
Sinbo	7.83333	0.380693	8	7	8	24	Summer
Sukwang	7.83333	0.380693	8	7	8	24	Summer
Jonong	7.84615	1.14354	8	5	9	13	Summer
Sobi	7.86957	0.457697	8	7	9	23	Summer
Chindeul	7.86957	0.814881	8	7	9	23	Summer
Arborio	7.88889	0.927961	8	7	9	9	Summer
KantoPL7	7.9	0.737865	8	7	9	10	Summer
JHONA 349	7.90909	1.72053	9	3	9	33	Summer
Chilbo	7.91667	0.653863	8	7	9	24	Summer
Daebo	7.92857	0.267261	8	7	8	14	Summer
Camochi 101	7.9375	0.57373	8	7	9	16	Summer
Giho	7.95833	0.624094	8	7	9	24	Summer
VialoneNano	8	0.755929	8	7	9	8	Summer
Asemi	8	0.738549	8	7	9	12	Summer
Wandoaengmi6	8	0	8	8	8	5	Summer
Samgang	8	0	8	8	8	14	Summer
Liman	8	0.852803	8	7	9	12	Summer
NIAN CHI SHI	8	0.666667	8	7	9	10	Summer
Sangnambatbyeo	8.05882	0.428746	8	7	9	17	Summer
Sangju	8.06667	0.883715	8	7	9	15	Summer
Haepum	8.09091	0.426401	8	7	9	22	Summer
IR28	8.10345	1.29131	9	5	9	29	Summer
MOROBEREKAN	8.125	0.834523	8	7	9	8	Summer
Odae	8.13333	0.833809	8	7	9	15	Summer
Ilpum	8.14286	1.12191	9	3	9	112	Summer
Hwangkeumnuri	8.15	0.48936	8	7	9	20	Summer
Hwayeong	8.15385	0.688737	8	7	9	13	Summer
Gopum	8.16667	0.618347	8	7	9	18	Summer
Kasalath	8.17647	0.727607	8	7	9	17	Summer
Mustaqillik	8.18182	0.40452	8	8	9	11	Summer
Amaroo	8.18182	0.98165	9	7	9	11	Summer
Jizi1560	8.2	1.09545	9	7	9	5	Summer
Deuraechan	8.23077	0.438529	8	8	9	13	Summer
Haiami	8.25	0.53161	8	7	9	24	Summer
Joun	8.30769	0.85485	9	7	9	13	Summer
Dobong	8.33333	0.778499	8.5	7	9	12	Summer
Jeonju626ho	8.33333	0.766965	8.5	7	9	18	Summer
Avangard	8.375	0.916125	9	7	9	8	Summer
Dami	8.42857	0.597614	8	7	9	21	Summer
Haedeul	8.5	0.816497	9	7	9	16	Summer
Lansheng	8.5	0.989949	9	5	9	26	Summer
Dongan	8.52174	0.593109	9	7	9	23	Summer
Chamnuri	8.55	0.604805	9	7	9	20	Summer
QUA 77 WUAN-DAU	8.58333	0.514929	9	8	9	12	Summer
Orido	8.64706	0.492592	9	8	9	17	Summer
Damodar	8.68	0.556776	9	7	9	25	Summer
Joami	8.68421	0.671038	9	7	9	19	Summer
Beobpanhwa	8.6875	0.478714	9	8	9	16	Summer
N22	8.69231	0.480384	9	8	9	13	Summer
Sindongjin	8.7	0.571241	9	7	9	20	Summer
Daean	8.72727	0.455842	9	8	9	22	Summer
BinhaeCol1	8.75	0.447214	9	8	9	16	Summer
Kele	8.76471	0.664211	9	7	9	17	Summer
Jinkwang	8.76923	0.599145	9	7	9	13	Summer
BoMD14	8.8	0.632456	9	7	9	10	Summer
HAWM SUPAN	8.8	0.421637	9	8	9	10	Summer
PUKHI	8.83333	0.389249	9	8	9	12	Summer
Moroberekan	8.84375	0.514899	9	7	9	32	Summer
Sando	8.88889	0.333333	9	8	9	9	Summer
Geumyoung	8.89474	0.315302	9	8	9	19	Summer
Muando	8.9	0.316228	9	8	9	10	Summer
Hwawang	8.91667	0.288675	9	8	9	12	Summer
Dular	8.92308	0.27735	9	8	9	13	Summer
IR29	8.9322	0.25211	9	8	9	177	Summer
Lacassine	8.96154	0.196116	9	8	9	26	Summer
Koshihikari	8.96154	0.196116	9	8	9	26	Summer
Pecos	9	0	9	9	9	17	Summer
Hitomebore	9	0	9	9	9	18	Summer
Jopyeong	9	0	9	9	9	5	Summer
Unkwang	9	0	9	9	9	6	Summer
Nikomaru	9	0	9	9	9	13	Summer
TCHAMPA	9	0	9	9	9	12	Summer
Cypress	9	0	9	9	9	104	Summer
