# Supplementary material for: Integrative genomic and transcriptomic dissection of salt tolerance for Japonica rice improvement
Source: Front Plant Sci. 2026 Jan 20;16:1751273. doi: 10.3389/fpls.2025.1751273 (PMC12864118; doi:10.3389/fpls.2025.1751273)
Supplement: Supplementary file 5 [file Table3.xlsx]

## Sheet: QTL_Genes
Table S3. Annotated genes located within the five GWAS-identified QTL regions.
QTL_Name	Genes	Description
qSES3	Os03g0716900	Hypothetical gene.
qSES3	Os03g0717000	Similar to TMK protein precursor.
qSES3	Os03g0717200	Cytochrome b561 family protein.
qSES3	Os03g0717600	Zinc finger, C2H2-type matrin domain containing protein.
qSES3	Os03g0717700	Histidine kinase, Cytokinin receptor, Cytokinin signaling, Regulation of inflorescence architecture
qSES3	Os03g0717900	Similar to ABRH7 (Fragment).
qSES3	Os03g0717950	Hypothetical protein.
qSES3	Os03g0718000	Anthranilate synthase β-subunit 2
qSES3	Os03g0718100	Actin 1.
qSES3	Os03g0718150	Hypothetical protein.
qSES3	Os03g0718200	Zinc finger, SWIM-type domain containing protein.
qSES3	Os03g0718300	Hypothetical protein.
qSES3	Os03g0718500	Homeodomain-related domain containing protein.
qSES3	Os03g0718600	Cytochrome c oxidase (COX) assembly protein, Regulation of mitochondrial reactive oxygen species (ROS) metabolism, Negative regulation of resistance to M. oryzae
qSES3	Os03g0718650	Hypothetical protein.
qSES3	Os03g0718800	Similar to Physical impedance induced protein.
qSES3	Os03g0719000	MAP65/ASE1 family protein.
qSES3	Os03g0719100	SUMO (small ubiquitin-related modifier) E3-ligase, Abiotic stress response, Stress adaptation
qSES3	Os03g0719150	Non-protein coding transcript.
qSES3	Os03g0719300	Similar to Dihydroxyacetone/glycerone kinase-like protein.
qSES3	Os03g0719400	Alpha/beta hydrolase fold-1 domain containing protein.
qSES3	Os03g0719450	Hypothetical gene.
qSES3	Os03g0719500	Hypothetical conserved gene.
qSES3	Os03g0719700	Similar to Phytochrome A.
qSES3	Os03g0719800	Phytochrome A, Photoreceptor
qSES3	Os03g0719850	Similar to Protein kinase 2.
qSES3	Os03g0719900	Similar to Peptide transporter 1.
qSES3	Os03g0720033	Non-protein coding transcript.
qSES3	Os03g0720300	Similar to Glutamate decarboxylase isozyme 1 (EC 4.1.1.15).
qSES5	Os05g0114400	Zinc finger, C2H2-type domain containing protein.
qSES5	Os05g0114500	RNA-binding protein 34
qSES5	Os05g0114600	Conserved hypothetical protein.
qSES5	Os05g0114700	Myb-type HTH DNA-binding domain domain containing protein.
qSES5	Os05g0114800	Hypothetical gene.
qSES5	Os05g0114950	Hypothetical conserved gene.
qSES5	Os05g0115100	Hypothetical conserved gene.
qSES5	Os05g0115200	Non-protein coding transcript.
qSES5	Os05g0115500	Hypothetical conserved gene.
qSES5	Os05g0115600	Protein of unknown function DUF674 family protein.
qSES5	Os05g0115650	Hypothetical protein.
qSES5	Os05g0115700	Similar to UDP-galactose transporter related protein-like.
qSES5	Os05g0115800	Mitogen-activated protein kinase (MAPK) phosphatase, Negative regulation of wound responses, Negative regulator of grain size, Positive regulator of grain number
qSES5	Os05g0115900	Glycoside hydrolase, family 20 protein.
qSES5	Os05g0115950	Non-protein coding transcript.
qSES5	Os05g0116000	Cupin, RmlC-type domain containing protein.
qSES5	Os05g0116100	Dehydroascorbate reductase, Ascorbate homeostasis, Recycling of ascorbate, Inhibitor of stress-induced protein aggregation
qSES5	Os05g0116150	Non-protein coding transcript.
qSES5	Os05g0116350	Hypothetical conserved gene.
qSES5	Os05g0116500	Conserved hypothetical protein.
qSES5	Os05g0116600	F-box associated type 1 domain containing protein.
qSES5	Os05g0116700	Protein of unknown function DUF3741 domain containing protein.
qSES5	Os05g0116750	Hypothetical protein.
qSES5	Os05g0116800	Transferase domain containing protein.
qSES5	Os05g0116850	Hypothetical protein.
qSES5	Os05g0117000	Similar to CLE family OsCLE501 protein.
qSES5	Os05g0117300	Conserved hypothetical protein.
qSES5	Os05g0117500	Similar to Nudix hydrolase 9 (EC 3.6.1.-) (AtNUDT9).
qSES5	Os05g0117600	Hypothetical conserved gene.
qSES5	Os05g0117667	Non-protein coding transcript.
qSES5	Os05g0117798	Kinesin, motor region domain containing protein.
qSES5	Os05g0117832	Non-protein coding transcript.
qSES5	Os05g0117864	Conserved hypothetical protein.
qSES5	Os05g0118000	SRR1 domain containing protein.
qSES6	Os06g0233800	Conserved hypothetical protein.
qSES6	Os06g0233950	Hypothetical protein.
qSES6	Os06g0234100	Peptidase S1C, HrtA/DegP2/Q/S family protein.
qSES6	Os06g0234150	Non-protein coding transcript.
qSES6	Os06g0234200	Similar to Rac-like GTP-binding protein 4.
qSES6	Os06g0234300	Hypothetical conserved gene.
qSES6	Os06g0234400	Hypothetical conserved gene.
qSES6	Os06g0234600	Domain of unknown function DUF231, plant domain containing protein.
qSES6	Os06g0234633	Similar to Inositol phosphate kinase.
qSES6	Os06g0234700	Non-protein coding transcript.
qSES6	Os06g0234800	Conserved hypothetical protein.
qSES6	Os06g0234900	Domain of unknown function DUF231, plant domain containing protein.
qSES6	Os06g0235000	Domain of unknown function DUF231, plant domain containing protein.
qSES6	Os06g0235100	Hypothetical conserved gene.
qSES6	Os06g0235200	Protein of unknown function DUF231 domain containing protein.
qSES6	Os06g0235300	ATPase, F1/V1/A1 complex, alpha/beta subunit, nucleotide-binding domain containing protein.
qSES6	Os06g0235400	Hypothetical conserved gene.
qSES6	Os06g0235500	Conserved hypothetical protein.
qSES6	Os06g0235800	Similar to predicted protein.
qSES6	Os06g0235850	Conserved hypothetical protein.
qSES6	Os06g0235900	Conserved hypothetical protein.
qSES6	Os06g0236266	Conserved hypothetical protein.
qSES6	Os06g0236300	Conserved hypothetical protein.
qSES6	Os06g0236600	Cyclin-D1-1.
qSES6	Os06g0236900	tRNA (guanine-N(7)-)-methyltransferase
qSES6	Os06g0237000	Conserved hypothetical protein.
qSES6	Os06g0237100	Conserved hypothetical protein.
qSES6	Os06g0237200	DNA polymerase lambda, DNA polymerase 位, DNA repair enzyme
qSES6	Os06g0237300	Similar to LIM domain protein WLIM-1.
qSES6	Os06g0237400	Similar to xyloglucan endotransglucosylase/hydrolase protein 1.
qSES6	Os06g0237502	LRR-Like1 protein, Chloroplast development, Leaf senescence
qSES7	Os07g0634200	Similar to Rab GTP-binding protein Rab11a.
qSES7	Os07g0634250	Non-protein coding transcript.
qSES7	Os07g0634300	Similar to Low temperature viability protein.
qSES7	Os07g0634400	HAD-superfamily hydrolase, subfamily IA, variant 3 domain containing protein.
qSES7	Os07g0634600	Similar to Pectin acetylesterase (Fragment).
qSES7	Os07g0634900	Hypothetical conserved gene.
qSES7	Os07g0635150	Hypothetical gene.
qSES7	Os07g0635200	Cytochrome P450, E-class, group I domain containing protein.
qSES7	Os07g0635300	Similar to Cytochrome P450.
qSES7	Os07g0635500	Similar to Cytochrome P450.
qSES7	Os07g0635600	Hypothetical conserved gene.
qSES7	Os07g0635700	Cytochrome P450 family protein.
qSES7	Os07g0635800	Pentatricopeptide repeat domain containing protein.
qSES7	Os07g0635900	Low-molecular-weight hydrophobic protein, Cold stress-response
qSES7	Os07g0636000	Similar to H/ACA ribonucleoprotein complex subunit 4 (EC 5.4.99.-) (Nucleolar protein NAP57 homolog) (Nopp-140 associated protein of 57 kDa homolog) (AtNAP57).
qSES7	Os07g0636100	Protein of unknown function DUF573 family protein.
qSES7	Os07g0636200	Nuclear protein belonging to the SNF2 subfamily SMARCAL1, Chromatin remodeler, Regulation of both male and female reproductive development
qSES7	Os07g0636400	Similar to ribonuclease P.
qSES7	Os07g0636800	Plant disease resistance response protein family protein.
qSES7	Os07g0636900	Asp/Glu racemase, active site domain containing protein.
qSES7	Os07g0637000	Similar to CBL-interacting protein kinase 21.
qSES7	Os07g0637050	Hypothetical protein.
qSES7	Os07g0637100	Molecular chaperone, heat shock protein, Hsp40, DnaJ domain containing protein.
qSES7	Os07g0637150	Similar to DnaJ domain containing protein.
qSES7	Os07g0637200	Protein of unknown function DUF537 family protein.
qSES7	Os07g0637300	Pyruvate dehydrogenase kinase
qSES7	Os07g0637400	Qb-SNARE (soluble N-ethylmaleimide-sensitive factor attachment protein receptor) protein, Abiotic stress response
qSES7	Os07g0637600	Serine/threonine-protein kinase haspin homolog
qSES7	Os07g0637700	Similar to Disease resistance-responsive family protein.
qSES9	Os09g0333500	ABC transporter-like domain containing protein.
qSES9	Os09g0333600	Similar to PDR-like ABC transporter (PDR4 ABC transporter).
qSES9	Os09g0334050	Hypothetical gene.
qSES9	Os09g0334500	WRKY transcription factor, Tolerance to phosphate starvation, Regulator of Fe starvation and cold stress
qSES9	Os09g0334600	Similar to Cytochrome b5.
qSES9	Os09g0334800	Similar to protein kinase.
qSES9	Os09g0334900	Ankyrin repeat domain containing protein.
qSES9	Os09g0336600	Non-protein coding transcript.
qSES9	Os09g0336775	Non-protein coding transcript.
qSES9	Os09g0337300	Hypothetical gene.
qSES9	Os09g0337500	Conserved hypothetical protein.
