# Supplementary material for: Integrative genomic and transcriptomic dissection of salt tolerance for Japonica rice improvement
Source: Front Plant Sci. 2026 Jan 20;16:1751273. doi: 10.3389/fpls.2025.1751273 (PMC12864118; doi:10.3389/fpls.2025.1751273)
Supplement: Supplementary file 6 [file Table4.xlsx]

## Sheet: Sheet1
Table S4. List of DEGs identified in cultivar ‘IR73571-3B-11-3-K2’ under salt stress. Genes are sorted by adjusted p-value (ascending).
Gene id	Gene length	BaseMean	BaseMeanA	BaseMeanB	FoldChange	log2FoldChange	p-value	Adjusted p-value	Description
Os11g0474100	776	2222.7	6668.11	0	0	-Inf	6.90117e-44	1.84641e-39	Conserved hypothetical protein
Os11g0251400	6759	1852.92	5557.94	0.413049	7.4317e-05	-13.7159	9.84202e-41	1.31662e-36	Hypothetical conserved gene
Os01g0944200	9481	1526.74	4580.22	0	0	-Inf	1.87514e-39	1.67231e-35	Ribonuclease H-like domain containing protein
Os03g0251000	920	1044.27	3129.31	1.74949	0.000559064	-10.8047	3.72953e-33	2.49459e-29	Plant lipid transfer protein/seed storage/trypsin-alpha amylase inhibitor domain containing protein
Os06g0147100	698	386.572	1159.71	0	0	-Inf	3.80682e-31	2.03703e-27	Similar to cDNA clone:J023088C01, full insert sequence
Os08g0460000	938	386.575	1158.7	0.510339	0.00044044	-11.1488	7.36604e-30	3.28464e-26	Germin-like protein, Acclimation to UV-B radiation, Regulation of plant height and disease resistance (Os08t0460000-01)
Os09g0343200	16808	813.188	2438.74	0.413049	0.00016937	-12.5275	1.06659e-28	4.07664e-25	Ankyrin repeat containing protein
Os05g0441500	2482	715.511	2146.53	0	0	-Inf	8.11561e-28	2.71417e-24	Conserved hypothetical protein
Os11g0485500	672	356.855	1068.72	0.923388	0.000864015	-10.1767	1.10794e-27	3.29365e-24	Hypothetical protein
Os10g0213100	2879	261.534	784.602	0	0	-Inf	5.21219e-27	1.39452e-23	Similar to Gamma-aminobutyrate transaminase subunit isozyme 3 (EC 2.6.1.19)
Os10g0506900	2251	661.587	1984.76	0	0	-Inf	1.2875e-26	3.13155e-23	Hypothetical conserved gene
Os12g0550600	1565	634.287	1902.86	0	0	-Inf	5.57844e-26	1.24376e-22	Hypothetical protein
Os01g0539400	2391	219.409	657.205	0.510339	0.000776529	-10.3307	3.87962e-25	7.98455e-22	Hypothetical protein
Os11g0605100	3722	584.07	1752.21	0	0	-Inf	9.38307e-25	1.79317e-21	NB-ARC domain containing protein
Os01g0563000	26419	274.341	823.023	0	0	-Inf	2.0096e-24	3.37107e-21	Hypothetical conserved gene
Os05g0192700	541	262.208	786.624	0	0	-Inf	2.01596e-24	3.37107e-21	Conserved hypothetical protein
Os03g0184100	2438	807.741	2393.24	14.9927	0.0062646	-7.31856	4.05065e-24	6.37501e-21	Conserved hypothetical protein
Os05g0193800	1331	238.619	714.837	0.510339	0.000713923	-10.4519	7.73007e-24	1.14899e-20	Conserved hypothetical protein
Os01g0361000	3563	326.768	971.653	4.32507	0.00445125	-7.81157	1.28398e-23	1.80805e-20	Conserved hypothetical protein
Os08g0188151	537	119.645	358.935	0	0	-Inf	1.2531e-22	1.67634e-19	Hypothetical gene
Os11g0475500	904	489.702	1469.11	0	0	-Inf	3.05776e-22	3.89573e-19	Conserved hypothetical protein
Os01g0349600	1359	150.652	451.955	0	0	-Inf	1.86753e-21	2.27117e-18	Hypothetical protein
Os11g0533800	4817	123.015	369.046	0	0	-Inf	1.97874e-21	2.30179e-18	Cyclin-like F-box domain containing protein
Os01g0188900	6152	95.042	285.126	0	0	-Inf	2.36604e-21	2.63764e-18	Similar to Ankyrin-like protein-like protein
Os06g0204100	3249	417.915	1253.75	0	0	-Inf	3.85085e-20	3.96267e-17	Similar to Cytochrome P450 family protein, expressed
Os12g0466200	470	418.926	1256.78	0	0	-Inf	3.74138e-20	3.96267e-17	Conserved hypothetical protein
Os06g0614400	585	413.197	1239.59	0	0	-Inf	5.62929e-20	5.57821e-17	Conserved hypothetical protein
Os06g0626200	1473	132.792	397.356	0.510339	0.00128434	-9.60476	1.3095e-19	1.25127e-16	Similar to cDNA, clone: J065099M17, full insert sequence
Os08g0246400	4283	106.378	317.481	0.826098	0.00260204	-8.58614	2.0877e-19	1.92609e-16	Similar to Ubiquinol-cytochrome c reductase complex 14 kDa protein (EC 1.10.2.2) (CR14)
Os08g0174800	8578	118.517	351.858	1.84678	0.00524864	-7.57384	3.45311e-19	3.0796e-16	Nucleotide-binding LRR receptor (NLR) family protein, Non-canonical (Os08t0174800-01);Similar to Benzothiadiazole-induced somatic embryogenesis receptor kinase 1
Os03g0732200	2193	378.483	1135.45	0	0	-Inf	7.18551e-19	6.20156e-16	Similar to dynamin-2A
Os08g0413500	1224	366.35	1099.05	0	0	-Inf	1.81672e-18	1.51895e-15	Hypothetical conserved gene
Os09g0340400	4354	361.968	1085.91	0	0	-Inf	2.55297e-18	2.06984e-15	Conserved hypothetical protein
Os12g0547100	691	349.498	1048.5	0	0	-Inf	6.82835e-18	5.37331e-15	Conserved hypothetical protein
Os01g0538000	4486	121.67	363.991	0.510339	0.00140207	-9.47823	7.77349e-18	5.94228e-15	Conserved hypothetical protein
Os01g0838100	10041	150.992	451.955	0.510339	0.00112918	-9.79051	1.01059e-17	7.51065e-15	Conserved hypothetical protein
Os02g0140400	4879	832.152	0	1248.23	Inf	Inf	1.6142e-17	1.16724e-14	Similar to Beta-amyrin synthase
Os03g0812500	5979	335.006	1005.02	0	0	-Inf	2.20557e-17	1.5529e-14	Non-protein coding transcript
Os11g0514500	2092	2011.51	5789.47	122.526	0.0211635	-5.56228	3.30899e-17	2.27005e-14	Leucine-rich repeat protein, Modulation of rice growth and planthopper resistance, BPH-susceptibility (S) gene (Os11t0514500-01)
Os12g0628600	765	207.21	600.585	10.5225	0.0175205	-5.83481	4.50717e-17	3.01473e-14	Similar to Thaumatin-like pathogenesis-related protein 3 precursor
Os10g0130500	7840	324.558	973.675	0	0	-Inf	5.23797e-17	3.4181e-14	Hypothetical protein
Os10g0166300	825	323.884	971.653	0	0	-Inf	5.54174e-17	3.44812e-14	Hypothetical gene
Os12g0493900	2666	1773.3	5148.45	85.7265	0.016651	-5.90825	5.4794e-17	3.44812e-14	Armadillo-like helical domain containing protein
Os11g0549665	3504	321.188	963.564	0	0	-Inf	6.53149e-17	3.97159e-14	Hypothetical conserved gene
Os01g0553600	3460	70.4389	211.317	0	0	-Inf	8.39677e-17	4.99234e-14	Conserved hypothetical protein
Os10g0529800	907	112.107	334.669	0.826098	0.0024684	-8.66221	1.76565e-16	1.02696e-13	Similar to Tau class GST protein 4
Os10g0418300	900	139.193	417.578	0	0	-Inf	1.94637e-16	1.10798e-13	Hypothetical conserved gene
Os04g0330900	18059	69.4342	206.261	1.02068	0.00494847	-7.6588	2.32447e-16	1.26921e-13	Similar to OSIGBa0113K06.11 protein
Os09g0390400	2389	81.5673	242.66	1.02068	0.0042062	-7.89327	2.29847e-16	1.26921e-13	Similar to OsRAD23-like
Os10g0525000	3974	1019.09	2917.99	69.6398	0.0238656	-5.38892	5.12515e-16	2.74247e-13	Cytochrome P450 family protein
Os01g0294700	1542	187.915	549.019	7.36321	0.0134116	-6.22038	7.64616e-16	3.97906e-13	Haem peroxidase, plant/fungal/bacterial family protein
Os01g0971800	1243	546.586	1560.1	39.8268	0.0255283	-5.29176	7.82815e-16	3.97906e-13	Transcription factor with a GARP DNA-binding domain, Photoperiodic control of flowering time, Clock associated-component (Os01t0971800-01)
Os04g0675400	2107	703.416	2004.98	52.6331	0.0262512	-5.25148	7.88228e-16	3.97906e-13	Similar to Chaperone protein dnaJ
Os07g0597400	959	291.867	875.6	0	0	-Inf	8.74172e-16	4.3312e-13	Conserved hypothetical protein
Os12g0199000	2601	1056.84	3.03326	1583.75	522.128	9.02826	1.00497e-15	4.88872e-13	Similar to Jasmonate-induced protein
Os10g0508700	2164	2453.25	7084.67	137.534	0.0194128	-5.68685	1.16228e-15	5.55299e-13	pectin methylesterase inhibitor 36 (Os10t0508700-01)
Os04g0247500	2247	285.126	855.378	0	0	-Inf	1.51025e-15	7.08891e-13	Conserved hypothetical protein
Os11g0559600	3321	85.6084	255.805	0.510339	0.00199503	-8.96937	1.85852e-15	8.57322e-13	Conserved hypothetical protein
Os08g0355400	11818	282.767	848.3	0	0	-Inf	1.97115e-15	8.93865e-13	Protein of unknown function DUF247, plant family protein
Os02g0145000	2501	168.177	504.531	0	0	-Inf	2.05317e-15	9.15543e-13	Hypothetical gene
Os04g0340800	2946	169.615	490.376	9.23388	0.0188302	-5.73081	2.37361e-15	1.04108e-12	Conserved hypothetical protein
Os09g0319701	922	277.037	831.112	0	0	-Inf	3.31099e-15	1.4288e-12	Conserved hypothetical protein
Os12g0459300	10425	263.559	789.658	0.510339	0.000646279	-10.5956	3.38342e-15	1.43688e-12	Nucleic acid-binding, OB-fold domain containing protein
Os11g0588600	5016	276.026	828.079	0	0	-Inf	3.50916e-15	1.46699e-12	NB-ARC domain containing protein
Os11g0311100	2249	138.126	411.512	1.43373	0.00348405	-8.16502	3.56916e-15	1.46912e-12	Similar to Pantothenate kinase family protein
Os10g0528300	1218	1872.37	5281.91	167.596	0.0317301	-4.978	5.82036e-15	2.35945e-12	Tau class glutathione S-transferase 4 (Os10t0528300-01)
Os01g0910800	627	582.542	1.01109	873.308	863.733	9.75444	1.65731e-14	6.6181e-12	Conserved hypothetical protein
Os02g0240300	1455	2128.79	6140.32	123.031	0.0200365	-5.64122	1.74053e-14	6.8482e-12	Similar to Class III peroxidase GvPx2b (Fragment)
Os01g0124200	1059	287.659	843.245	9.86539	0.0116993	-6.41743	2.10374e-14	8.15734e-12	Bowman-Birk type trypsin inhibitor, Target of a fungal effector and an NLR receptor for innate immunity, Resistance to fungal pathogen M. oryzae (Os01t0124200-02)
Os08g0476700	421	256.142	768.425	0	0	-Inf	2.29371e-14	8.76689e-12	Hypothetical gene
Os10g0185100	2244	255.13	765.391	0	0	-Inf	2.52333e-14	9.5087e-12	Conserved hypothetical protein
Os01g0595600	2057	964.035	2724.87	83.6152	0.0306859	-5.02628	2.95822e-14	1.0966e-11	Alpha/beta hydrolase fold-1 domain containing protein
Os06g0547201	665	694.778	4.04434	1040.14	257.185	8.00666	2.99203e-14	1.0966e-11	Non-protein coding transcript
Os12g0239300	1832	252.771	758.314	0	0	-Inf	3.15449e-14	1.14052e-11	Conserved hypothetical protein
Os12g0257450	377	252.097	756.292	0	0	-Inf	3.3628e-14	1.19962e-11	Non-protein coding transcript
Os11g0272800	383	249.064	747.192	0	0	-Inf	4.488e-14	1.57995e-11	Similar to Ulp1 protease family, C-terminal catalytic domain containing protein, expressed
Os10g0172600	3331	270.235	809.879	0.413049	0.000510013	-10.9372	4.69819e-14	1.63247e-11	Similar to zinc finger (C3HC4-type RING finger) family protein
Os12g0145566	1623	245.694	737.081	0	0	-Inf	6.19537e-14	2.12509e-11	Similar to cDNA clone:J033057N11, full insert sequence
Os08g0235550	828	53.9245	161.774	0	0	-Inf	7.11968e-14	2.41123e-11	Conserved hypothetical protein
Os06g0347100	3847	3896.01	11.1219	5838.45	524.949	9.03603	8.47929e-14	2.83579e-11	Similar to Acyl-coenzyme A oxidase 4, peroxisomal (EC 1.3.3.6) (AOX 4) (Short- chain acyl-CoA oxidase) (SAOX) (AtCX4) (G6p) (AtG6)
Os12g0458900	607	241.649	724.948	0	0	-Inf	9.14321e-14	3.02008e-11	Conserved hypothetical protein
Os03g0673600	1126	240.638	721.915	0	0	-Inf	1.00816e-13	3.28943e-11	Conserved hypothetical protein
Os05g0539800	3101	117.224	350.847	0.413049	0.00117729	-9.73031	1.02878e-13	3.31628e-11	Protein of unknown function DUF778 family protein
Os11g0474566	578	233.561	700.682	0	0	-Inf	2.00663e-13	6.39136e-11	Hypothetical conserved gene
Os01g0850700	4834	955.625	2658.14	104.367	0.039263	-4.67069	2.25986e-13	7.11324e-11	Similar to Laccase-7
Os07g0650600	3681	184.373	536.886	8.11591	0.0151166	-6.04772	2.35943e-13	7.3403e-11	Similar to BLE2 protein
Os03g0575500	857	230.864	692.593	0	0	-Inf	2.61354e-13	8.0374e-11	Conserved hypothetical protein
Os10g0428200	5139	111.556	334.669	0	0	-Inf	3.70664e-13	1.12694e-10	Similar to BRASSINOSTEROID INSENSITIVE 1-associated receptor kinase 1
Os02g0495400	4909	66.0576	198.173	0	0	-Inf	4.0996e-13	1.23241e-10	Armadillo-like helical domain containing protein
Os07g0642100	8115	74.4833	223.45	0	0	-Inf	4.62769e-13	1.37571e-10	Nucleic acid-binding, OB-fold domain containing protein
Os11g0147150	2777	321.987	941.32	12.3198	0.0130878	-6.25564	5.27714e-13	1.55154e-10	Hypothetical gene
Os12g0425800	1314	85.6116	254.793	1.02068	0.0040059	-7.96366	7.14643e-13	2.07829e-10	Hypothetical protein
Os01g0943800	8039	220.417	661.25	0	0	-Inf	7.35324e-13	2.11544e-10	Similar to cDNA, clone: J100054L12, full insert sequence
Os11g0106700	2679	1542.83	4258.69	184.901	0.0434174	-4.52558	7.51184e-13	2.13808e-10	Similar to Ferritin 1, chloroplast precursor (EC 1.16.3.1) (ZmFer1)
Os02g0614966	3392	557.828	3.03326	835.225	275.356	8.10515	1.27467e-12	3.58987e-10	Leucine-rich repeat domain containing protein
Os04g0296700	4028	212.328	636.984	0	0	-Inf	1.65644e-12	4.61647e-10	Similar to cDNA clone:006-306-G03, full insert sequence
Os09g0367700	952	438.892	1264.87	25.9044	0.0204799	-5.60965	1.96516e-12	5.4204e-10	Tau class glutathione S-transferase, Tolerance against sheath blight disease (Os09t0367700-01)
Os11g0660400	4750	101.112	302.314	0.510339	0.00168811	-9.21038	2.2474e-12	6.13563e-10	Hypothetical protein
Os01g0967600	5059	111.893	335.68	0	0	-Inf	2.39197e-12	6.46435e-10	Hypothetical protein
Os01g0606900	1723	658.997	1802.76	87.1125	0.0483216	-4.37119	5.17219e-12	1.38382e-09	Heat shock protein DnaJ, N-terminal domain containing protein
Os01g0726801	433	150.989	452.966	0	0	-Inf	6.94553e-12	1.83988e-09	Non-protein coding transcript
Os02g0484200	1789	158.902	471.166	2.77016	0.00587938	-7.41012	9.50554e-12	2.49334e-09	Transferase family protein
Os12g0159500	2855	152.517	435.778	10.8861	0.0249808	-5.32304	9.98568e-12	2.59385e-09	Conserved hypothetical protein
Os08g0300100	5128	134.474	403.423	0	0	-Inf	1.09545e-11	2.81815e-09	Conserved hypothetical protein
Os11g0454300	795	571.302	7.0776	853.415	120.58	6.91384	1.12185e-11	2.85859e-09	Group 2 late embryogenesis abundant (LEA) protein, Salt tolerance (Os11t0454300-01)
Os01g0266200	4340	65.0465	195.139	0	0	-Inf	1.82385e-11	4.60349e-09	Conserved hypothetical protein
Os01g0541000	3467	86.0943	255.805	1.23915	0.00484411	-7.68955	2.08679e-11	5.21794e-09	Transcriptional factor B3 family protein
Os02g0661900	2644	270.348	758.314	26.3652	0.0347682	-4.84609	2.3201e-11	5.74761e-09	Similar to OSIGBa0143N19.13 protein
Os07g0635500	2059	687.649	1892.75	85.0985	0.0449602	-4.47521	2.37976e-11	5.84133e-09	Similar to Cytochrome P450
Os01g0942900	7768	185.703	557.108	0	0	-Inf	2.56477e-11	6.23823e-09	Similar to cDNA clone:J023028M23, full insert sequence
Os08g0508500	5635	271.546	758.314	28.1625	0.0371383	-4.75095	3.8214e-11	9.21095e-09	Similar to predicted protein
Os11g0204600	3480	181.658	544.975	0	0	-Inf	3.92171e-11	9.36834e-09	Similar to Glucose-1-phosphate adenylyltransferase
Os06g0570000	3004	36.3991	109.197	0	0	-Inf	5.67832e-11	1.34445e-08	Non-protein coding transcript
Os08g0394000	759	177.277	531.831	0	0	-Inf	6.22733e-11	1.46151e-08	Conserved hypothetical protein
Os08g0442900	1038	238.806	0	358.21	Inf	Inf	6.37572e-11	1.48333e-08	Hypothetical protein
Os01g0189700	5691	51.5653	154.696	0	0	-Inf	7.03451e-11	1.62249e-08	Similar to cDNA clone:001-031-C06, full insert sequence
Os01g0944100	9032	175.592	526.775	0	0	-Inf	7.44427e-11	1.70232e-08	Conserved hypothetical protein
Os04g0616900	4438	175.255	525.764	0	0	-Inf	7.71515e-11	1.73496e-08	Similar to H0525G02.14 protein
Os06g0474800	3282	479.098	1291.16	73.0688	0.0565918	-4.14326	7.7167e-11	1.73496e-08	Similar to 3Fe-4S ferredoxin
Os08g0122800	11262	174.581	523.742	0	0	-Inf	8.28719e-11	1.8477e-08	Conserved hypothetical protein
Os11g0182200	2038	643.041	1771.42	78.8515	0.0445131	-4.48963	8.98876e-11	1.98756e-08	Transferase family protein
Os02g0163600	2518	173.57	520.709	0	0	-Inf	9.22671e-11	2.02345e-08	Conserved hypothetical protein
Os12g0254400	9427	238.441	709.782	2.77016	0.00390284	-8.00126	1.07357e-10	2.33524e-08	Hypothetical protein
Os01g0637300	21778	48.2015	142.563	1.02068	0.00715948	-7.12593	1.34869e-10	2.91001e-08	Conserved hypothetical protein
Os05g0453500	3563	840.012	2237.53	141.253	0.0631288	-3.98556	1.4233e-10	3.04644e-08	Guanylyl cyclase domain containing protein
Os11g0540600	6025	155.638	452.966	6.97405	0.0153964	-6.02126	1.69836e-10	3.60633e-08	Protein of unknown function DUF247, plant family protein
Os06g0720000	7987	88.9755	266.926	0	0	-Inf	1.71642e-10	3.61597e-08	Conserved hypothetical protein
Os12g0584200	1523	167.166	501.498	0	0	-Inf	1.82669e-10	3.81821e-08	Similar to cDNA clone:J013075O22, full insert sequence
Os12g0103580	906	183.956	551.041	0.413049	0.000749579	-10.3816	1.84976e-10	3.83646e-08	Peptidase C48, SUMO/Sentrin/Ubl1 domain containing protein
Os01g0820800	1774	52.2394	156.718	0	0	-Inf	1.88338e-10	3.87614e-08	Conserved hypothetical protein
Os01g0871900	1360	146.664	416.567	11.7122	0.0281159	-5.15247	2.48666e-10	5.07867e-08	Similar to POT family protein
Os04g0119000	941	692.808	1833.1	122.664	0.0669161	-3.9015	3.32262e-10	6.73459e-08	Similar to H0716A07.5 protein
Os12g0179700	3541	94.2829	274.004	4.42236	0.0161398	-5.95324	3.42183e-10	6.88353e-08	Hypothetical conserved gene
Os12g0468300	820	66.0576	198.173	0	0	-Inf	3.44835e-10	6.88512e-08	Nucleotide-binding LRR receptor (NLR) family protein, Non-canonical (Os12t0468300-01)
Os12g0516000	706	2009.71	70.776	2979.17	42.093	5.39551	3.86854e-10	7.66686e-08	Conserved hypothetical protein
Os11g0264500	4259	775.471	2051.49	137.46	0.067005	-3.89959	3.90617e-10	7.68453e-08	Hypothetical conserved gene
Os12g0555200	1825	1109.49	2931.14	198.672	0.0677798	-3.883	4.55444e-10	8.89445e-08	Pathogenesis-related protein PR-10b (Os12t0555200-01)
Os02g0164000	5666	47.8612	142.563	0.510339	0.00357974	-8.12593	4.65076e-10	8.95187e-08	Peptidase C48, SUMO/Sentrin/Ubl1 domain containing protein
Os12g0263800	18605	830.085	2267.86	111.196	0.049031	-4.35016	4.62631e-10	8.95187e-08	Similar to cDNA clone:J013002B21, full insert sequence
Os07g0683600	2222	891.589	27.2993	1323.73	48.4897	5.5996	4.75131e-10	9.08009e-08	D-type euonymus-related lectin (EUL), "Response to salt and drought stress, hormone treatment", Response to biotic treatment (Os07t0683600-01)
Os03g0426350	946	143.574	430.722	0	0	-Inf	5.09205e-10	9.66225e-08	Conserved hypothetical protein
Os08g0389700	5358	1538.17	4034.23	290.14	0.0719196	-3.79747	6.60561e-10	1.2446e-07	Conserved hypothetical protein
Os07g0693800	2836	295.062	801.791	41.6975	0.0520055	-4.26519	7.28906e-10	1.36377e-07	Omega-3 fatty acid desaturase, Acclimation to low-temperature stress, Defense response (Os07t0693800-01);Similar to Plastid omega-3 fatty acid desaturase (Fragment)
Os08g0182400	2727	37.4133	111.219	0.510339	0.00458858	-7.76774	8.17149e-10	1.51825e-07	Conserved hypothetical protein
Os11g0291475	5788	124.038	352.869	9.62304	0.0272709	-5.1965	9.61107e-10	1.77341e-07	Hypothetical protein
Os06g0287700	5959	176.143	526.775	0.826098	0.00156822	-9.31666	1.36997e-09	2.51052e-07	Nucleotide-binding LRR receptor (NLR) family protein, Non-canonical (Os06t0287700-01)
Os08g0233000	228	163.462	489.365	0.510339	0.00104286	-9.90524	1.48959e-09	2.71115e-07	Non-protein coding transcript
Os01g0922700	517	1312.8	3438.7	249.844	0.0726564	-3.78277	1.74209e-09	3.1493e-07	Conserved hypothetical protein
Os12g0222650	444	145.933	437.8	0	0	-Inf	1.77229e-09	3.1824e-07	Hypothetical gene
Os08g0208400	5213	36.953	108.186	1.33644	0.0123531	-6.33898	1.98516e-09	3.54086e-07	Conserved hypothetical protein
Os03g0855700	14116	271.706	795.724	9.69644	0.0121857	-6.35867	2.24669e-09	3.98081e-07	Nucleic acid-binding, OB-fold domain containing protein
Os02g0615800	3757	143.911	431.733	0	0	-Inf	2.26466e-09	3.98625e-07	Leucine-rich repeat-receptor kinase-like protein, Negative regulation of drought tolerance (Os02t0615800-01);Hypothetical conserved gene
Os11g0141800	672	87.2904	261.871	0	0	-Inf	2.44119e-09	4.26888e-07	Conserved hypothetical protein
Os01g0978500	973	54.9356	164.807	0	0	-Inf	2.65827e-09	4.61831e-07	Conserved hypothetical protein
Os01g0553400	4358	28.3104	84.9312	0	0	-Inf	2.7297e-09	4.68161e-07	Cyclin-like F-box domain containing protein
Os03g0679800	10733	271.083	756.292	28.4782	0.0376551	-4.73101	2.72003e-09	4.68161e-07	Similar to TPR Domain containing protein
Os01g0923400	2160	50.8913	152.674	0	0	-Inf	3.04814e-09	5.19446e-07	Hypothetical conserved gene
Os05g0191500	7194	110.211	329.614	0.510339	0.00154829	-9.33511	3.09927e-09	5.24816e-07	Similar to stem 28 kDa glycoprotein
Os10g0552700	627	35.725	107.175	0	0	-Inf	3.46588e-09	5.83206e-07	Similar to Tumor-related protein (Fragment)
Os01g0262700	7537	162.208	439.822	23.4005	0.0532044	-4.23231	3.54659e-09	5.93056e-07	Similar to predicted protein
Os09g0438100	957	1158.75	53.5875	1711.33	31.9353	4.99708	3.9137e-09	6.50379e-07	Conserved hypothetical protein
Os11g0700900	1484	269.682	784.602	12.2225	0.015578	-6.00435	4.08946e-09	6.75392e-07	Glycoside hydrolase, subgroup, catalytic core domain containing protein
Os05g0318300	2581	67.6513	196.151	3.40168	0.0173422	-5.84957	4.39643e-09	7.21635e-07	Ribonuclease III domain containing protein
Os06g0699050	1541	109.684	301.303	13.8747	0.0460489	-4.44069	4.54584e-09	7.4161e-07	Hypothetical protein
Os06g0731950	2153	70.776	212.328	0	0	-Inf	4.75178e-09	7.70509e-07	Conserved hypothetical protein
Os05g0215300	1608	219.709	639.006	10.06	0.0157432	-5.98913	5.32615e-09	8.5844e-07	UDP-glucuronosyl/UDP-glucosyltransferase family protein
Os01g0937400	7995	68.925	198.173	4.30118	0.0217042	-5.52588	5.43006e-09	8.69948e-07	NB-ARC domain containing protein
Os01g0540800	6891	49.8802	149.641	0	0	-Inf	5.49862e-09	8.75688e-07	Conserved hypothetical protein
Os01g0967800	4139	497.543	1334.63	78.9983	0.059191	-4.07848	6.10918e-09	9.67166e-07	Conserved hypothetical protein
Os08g0263300	3000	43.8137	131.441	0	0	-Inf	6.69975e-09	1.05442e-06	Similar to cDNA clone:J013108L16, full insert sequence
Os03g0349600	1815	37.7472	113.242	0	0	-Inf	6.74768e-09	1.05576e-06	Conserved hypothetical protein
Os01g0359600	4027	22.5809	67.7427	0	0	-Inf	7.2868e-09	1.13348e-06	Nucleotide-binding LRR receptor (NLR) family protein (Os01t0359600-01)
Os11g0219400	8153	232.217	1.01109	347.82	344.007	8.42629	7.8936e-09	1.22077e-06	Ankyrin repeat containing protein
Os11g0229700	1185	193.908	0	290.862	Inf	Inf	8.29345e-09	1.27524e-06	NBS-LRR type disease resistance protein (Os11t0229700-01)
Os02g0477300	2547	131.104	393.312	0	0	-Inf	9.26397e-09	1.41633e-06	Hypothetical conserved gene
Os07g0677100	1887	464.594	16.1774	688.803	42.5782	5.41204	9.47985e-09	1.4411e-06	Peroxidase
Os11g0471100	705	127.397	382.19	0	0	-Inf	1.18963e-08	1.79822e-06	Hypothetical gene
Os08g0240000	3069	144.756	379.157	27.5548	0.0726739	-3.78242	1.1985e-08	1.80146e-06	Similar to STF-1 (Fragment)
Os08g0387050	2868	63.238	188.062	0.826098	0.00439269	-7.83068	1.31507e-08	1.96563e-06	Conserved hypothetical protein
Os11g0182900	1751	202.438	3.03326	302.141	99.6093	6.63821	1.34484e-08	1.98854e-06	Ankyrin repeat domain containing protein
Os12g0148500	557	127.734	383.201	0	0	-Inf	1.34526e-08	1.98854e-06	Non-protein coding transcript
Os11g0549680	4954	127.397	382.19	0	0	-Inf	1.39646e-08	2.05288e-06	Similar to Zinc knuckle family protein, expressed
Os11g0606400	3730	151.267	451.955	0.923388	0.0020431	-8.93503	1.45283e-08	2.12407e-06	Nucleotide-binding LRR receptor (NLR) family protein (Os11t0606400-02)
Os07g0168300	1034	555.701	1422.6	122.252	0.0859361	-3.54059	1.54205e-08	2.24226e-06	Similar to Glutathione S-transferase GSTU6
Os10g0111800	721	125.712	377.135	0	0	-Inf	1.68343e-08	2.43461e-06	Hypothetical protein
Os11g0655900	587	301.782	807.857	48.745	0.0603386	-4.05077	1.71748e-08	2.47049e-06	Thioredoxin fold domain containing protein
Os03g0109900	6269	85.7723	1.01109	128.153	126.748	6.98582	1.79652e-08	2.57037e-06	Peptidase, trypsin-like serine and cysteine domain containing protein
Os11g0146000	563	54.5986	163.796	0	0	-Inf	1.84197e-08	2.62137e-06	Conserved hypothetical protein
Os10g0198333	1693	122.678	368.035	0	0	-Inf	1.9429e-08	2.75039e-06	Conserved hypothetical protein
Os01g0726001	1828	46.5099	139.53	0	0	-Inf	2.0714e-08	2.91686e-06	Hypothetical gene
Os07g0638400	1264	185.575	540.931	7.89744	0.0145997	-6.09791	2.17856e-08	3.05169e-06	1 Cys-peroxiredoxin B, Root development (Os07t0638400-01)
Os05g0142400	706	294.475	787.635	47.895	0.0608086	-4.03958	2.32642e-08	3.24184e-06	Conserved hypothetical protein
Os11g0170900	4079	122.678	368.035	0	0	-Inf	2.35787e-08	3.26864e-06	Similar to BURP domain-containing protein 17
Os12g0132000	927	122.341	367.024	0	0	-Inf	2.44791e-08	3.37597e-06	Hypothetical protein
Os02g0140500	1181	155.683	0	233.525	Inf	Inf	2.61108e-08	3.58253e-06	Similar to cycloartenol synthase
Os11g0204800	2579	121.667	365.002	0	0	-Inf	2.63849e-08	3.60168e-06	Similar to Wali7 protein (Fragment)
Os03g0189600	2966	602.394	1626.84	90.1728	0.0554283	-4.17323	2.74334e-08	3.7258e-06	Similar to Alcohol dehydrogenase
Os01g0768600	5316	108.392	310.403	7.3871	0.0237984	-5.39299	2.85115e-08	3.85265e-06	Conserved hypothetical protein
Os12g0180900	3011	120.656	361.968	0	0	-Inf	2.95271e-08	3.96984e-06	Conserved hypothetical protein
Os10g0540900	3793	41.1175	123.352	0	0	-Inf	3.07942e-08	4.11949e-06	Inorganic pyrophosphatase domain containing protein
Os11g0256300	944	119.308	357.924	0	0	-Inf	3.43098e-08	4.56696e-06	Zinc finger, GRF-type domain containing protein
Os11g0246300	4848	388.975	3.03326	581.946	191.855	7.58387	3.45382e-08	4.57461e-06	Conserved hypothetical protein
Os07g0418500	2312	2298.61	5756.11	569.868	0.0990024	-3.33639	4.15072e-08	5.44375e-06	Similar to Cytochrome P450
Os07g0489800	1585	1852.98	4775.36	391.798	0.0820458	-3.60743	4.13045e-08	5.44375e-06	Beta-grasp fold, ferredoxin-type domain containing protein
Os09g0355400	9088	116.275	348.824	0	0	-Inf	4.81157e-08	6.27968e-06	Malectin domain protein kinase, LRR-receptor-like kinase (LRR-RLK) family protein, Resistance to sheath blight disease (Os09t0355400-01);Similar to OsD305
Os05g0542500	1276	246.37	1.01109	369.049	365.003	8.51177	5.14673e-08	6.68451e-06	Similar to Isoform 2 of Late embryogenesis abundant protein, group 3
Os11g0454200	967	251.464	6.06651	374.163	61.6768	5.94666	5.34332e-08	6.9063e-06	Dehydrin (Os11t0454200-01)
Os12g0516300	5361	226.326	620.806	29.0858	0.0468517	-4.41575	5.50121e-08	7.07619e-06	Nucleotide-binding LRR receptor (NLR) family protein (Os12t0516300-01);Similar to NB-ARC domain containing protein
Os01g0579600	2945	90.075	241.649	14.2878	0.059126	-4.08006	5.59419e-08	7.16137e-06	Similar to Calcineurin B-like protein 9
Os05g0546800	2999	113.916	341.747	0	0	-Inf	6.26138e-08	7.97729e-06	Protein of unknown function DUF3615 domain containing protein
Os01g0937300	4711	34.3769	103.131	0	0	-Inf	6.83773e-08	8.67031e-06	NB-ARC domain containing protein
Os01g0776300	2412	29.6585	88.9755	0	0	-Inf	7.00781e-08	8.8335e-06	Protein of unknown function DUF26 domain containing protein
Os02g0525900	5920	899.027	2242.59	227.247	0.101333	-3.30283	7.03246e-08	8.8335e-06	Similar to Acetyl-coenzyme A synthetase 2 (EC 6.2.1.1) (Acetate--CoA ligase 2) (Acyl-activating enzyme 2)
Os03g0847500	3979	46.1112	137.508	0.413049	0.00300383	-8.37898	7.30994e-08	9.13913e-06	Similar to Alternative oxidase
Os01g0932550	4428	190.911	0	286.366	Inf	Inf	7.51961e-08	9.35755e-06	Similar to Mitochondrial import inner membrane translocase subunit Tim13
Os01g0184200	6139	33.7028	101.109	0	0	-Inf	8.07659e-08	1.00041e-05	Similar to OSIGBa0132G14.1 protein
Os10g0508900	895	54.8772	162.785	0.923388	0.00567245	-7.46181	8.39041e-08	1.03449e-05	Conserved hypothetical protein
Os12g0187500	1653	26.6252	79.8757	0	0	-Inf	9.73445e-08	1.1947e-05	Similar to C2 domain containing protein
Os06g0295900	1749	61.0021	183.006	0	0	-Inf	9.8796e-08	1.20698e-05	Hypothetical conserved gene
Os12g0448400	560	87.6274	262.882	0	0	-Inf	1.00952e-07	1.22771e-05	Hypothetical protein
Os09g0240200	16387	89.4402	242.66	12.8301	0.0528728	-4.24133	1.09368e-07	1.32405e-05	CONSTANS-like protein, Control of flowering time under SD conditions (Os09t0240200-01)
Os05g0547700	2776	108.86	326.581	0	0	-Inf	1.10195e-07	1.32805e-05	Conserved hypothetical protein
Os08g0393900	641	108.523	325.569	0	0	-Inf	1.14431e-07	1.37291e-05	Hypothetical gene
Os11g0170400	7511	162.34	480.265	3.37779	0.00703318	-7.15161	1.17062e-07	1.39822e-05	Conserved hypothetical protein
Os01g0780900	1281	107.849	323.547	0	0	-Inf	1.23399e-07	1.46735e-05	Hypothetical conserved gene
Os08g0351200	4613	34.597	100.097	1.84678	0.0184498	-5.76025	1.32028e-07	1.56301e-05	Hypothetical conserved gene
Os10g0109300	3242	222.829	609.684	29.4016	0.0482243	-4.3741	1.48436e-07	1.74952e-05	Similar to Peroxidase (EC 1.11.1.7)
Os01g0888200	871	44.1539	131.441	0.510339	0.00388264	-8.00874	1.58595e-07	1.86105e-05	Non-protein coding transcript
Os03g0760000	1619	285.585	811.901	22.4275	0.0276235	-5.17796	1.75733e-07	2.05316e-05	Cytochrome P450 family protein
Os06g0610800	5282	198.716	539.919	28.1147	0.052072	-4.26335	1.77151e-07	2.06073e-05	Peptidase A1 domain containing protein
Os11g0128932	1594	155.291	0	232.936	Inf	Inf	1.78527e-07	2.06775e-05	Hypothetical gene
Os02g0273100	4307	455.811	1138.48	114.476	0.100552	-3.31399	2.0057e-07	2.31304e-05	Aminotransferase, class IV family protein
Os12g0448900	10266	1273.39	98.0753	1861.04	18.9756	4.24608	2.0798e-07	2.38819e-05	Fatty acid alpha-dioxygenase family, Enzyme that oxygenates fatty acids into 2R-hydroperoxides (Os12t0448900-01)
Os10g0163250	1037	102.457	307.37	0	0	-Inf	2.2023e-07	2.51806e-05	Hypothetical conserved gene
Os12g0136500	1996	1045.33	2556.02	289.988	0.113453	-3.13984	2.39302e-07	2.72448e-05	Non-protein coding transcript
Os09g0358000	673	101.446	304.337	0	0	-Inf	2.52866e-07	2.8667e-05	LRR-receptor-like kinase (LRR-RLK) family protein (Os09t0358000-01)
Os02g0269200	839	139.636	374.102	22.4037	0.0598866	-4.06162	2.59734e-07	2.93215e-05	Dynein light chain, type 1 family protein
Os08g0239900	4643	115.542	344.78	0.923388	0.00267819	-8.54452	2.73448e-07	3.07399e-05	Similar to Flavonol 4-sulfotransferase
Os01g0725000	647	68.4168	205.25	0	0	-Inf	2.75886e-07	3.08842e-05	Similar to H0402C08.3 protein
Os01g0893400	2795	609.862	1580.33	124.63	0.0788635	-3.6645	2.90318e-07	3.23644e-05	Protein containing TAZ zinc finger and calmodulin-binding domain, Belong to Bric-a-Brac, Tramtrack, and Broad Complex (BTB) protein superfamily, Salt tolerance (Os01t0893400-01);Zinc finger, TAZ-type domain containing protein
Os03g0126700	1252	121.337	361.968	1.02068	0.0028198	-8.47019	3.02295e-07	3.35598e-05	Similar to Barley stem rust resistance protein
Os09g0359500	12216	97.7033	3.03326	145.038	47.8161	5.57942	3.20498e-07	3.54336e-05	Similar to OsD305
Os11g0440866	690	271.895	0	407.842	Inf	Inf	3.25745e-07	3.58654e-05	Non-protein coding transcript
Os10g0465700	2431	526.344	40.4434	769.295	19.0215	4.24956	3.68319e-07	4.03868e-05	Beta-amylase 2 (Os10t0465700-01)
Os02g0807700	2346	91.5484	272.993	0.826098	0.00302608	-8.36834	3.82046e-07	4.16742e-05	Zinc finger, LSD1-type domain containing protein
Os08g0413850	1665	97.7382	293.215	0	0	-Inf	3.83175e-07	4.16742e-05	Protein of unknown function DUF1262 domain containing protein
Os09g0519200	599	730.22	1789.62	200.52	0.112046	-3.15783	3.86641e-07	4.18809e-05	Conserved hypothetical protein
Os04g0607400	6058	112.03	297.259	19.415	0.0653135	-3.93647	3.98929e-07	4.30376e-05	Conserved hypothetical protein
Os04g0444800	4321	3062.74	221.428	4483.39	20.2477	4.33968	4.03791e-07	4.32137e-05	Ferric reductase oxidase, Fe homeostasis, Salt stress response (Os04t0444800-01);Ferric reductase-like transmembrane component family protein
Os05g0202800	2171	5239.2	65.7205	7825.94	119.079	6.89578	4.03572e-07	4.32137e-05	Similar to Metallothionein-like protein 3B
Os12g0586100	2804	472.334	1148.59	134.205	0.116843	-3.09735	4.16039e-07	4.43471e-05	Serine/threonine protein kinase, Abscisic acid (ABA)-activated protein kinase, Hyperosmotic stress response, ABA signal transduction (Os12t0586100-01)
Os06g0184866	4081	254.615	717.87	22.9874	0.0320217	-4.96481	4.33329e-07	4.60068e-05	Pentatricopeptide repeat domain containing protein
Os03g0785100	780	96.3901	289.17	0	0	-Inf	4.35156e-07	4.60182e-05	Conserved hypothetical protein
Os10g0205700	1140	379.629	14.1552	562.365	39.7285	5.3121	4.51512e-07	4.75598e-05	Pollen Ole e 1 allergen/extensin domain containing protein
Os04g0401000	1687	1265.28	3140.43	327.7	0.104349	-3.26051	4.69345e-07	4.92444e-05	Proline-rich protein, Blast resistance (Os04t0401000-01);Similar to Pi21 protein
Os04g0613600	1933	60.0581	168.851	5.6615	0.0335295	-4.89842	4.76337e-07	4.97828e-05	Similar to 40S ribosomal protein S11
Os03g0765400	5853	1806.83	4418.44	501.031	0.113395	-3.14057	4.94555e-07	5.14857e-05	Similar to nucleoporin p58/p45
Os02g0259900	1649	334.84	21.2328	491.643	23.1549	4.53325	5.2276e-07	5.41794e-05	Conserved hypothetical protein
Os03g0399800	878	195.845	525.764	30.8848	0.0587428	-4.08945	5.24481e-07	5.41794e-05	Mannose-binding lectin domain containing protein
Os01g0844000	459	94.705	284.115	0	0	-Inf	5.38138e-07	5.51643e-05	Conserved hypothetical protein
Os11g0547800	2448	94.705	284.115	0	0	-Inf	5.38138e-07	5.51643e-05	Conserved hypothetical protein
Os06g0493100	1685	168.826	2.02217	252.229	124.732	6.96268	5.61207e-07	5.73095e-05	Insect-inducible protein homologous to wheat Wir1, Resistance to the brown planthopper (BPH) (Os06t0493100-01)
Os02g0163500	2914	94.0309	282.093	0	0	-Inf	5.80259e-07	5.88061e-05	Conserved hypothetical protein
Os10g0489650	835	94.0309	282.093	0	0	-Inf	5.80259e-07	5.88061e-05	Conserved hypothetical protein
Os07g0618700	3073	111.885	312.425	11.6149	0.0371765	-4.74947	5.91022e-07	5.96709e-05	Conserved hypothetical protein
Os05g0488000	1146	63.8302	179.973	5.75879	0.0319981	-4.96587	6.03633e-07	6.07151e-05	Peptidase C1A, papain family protein
Os09g0403967	934	93.0198	279.06	0	0	-Inf	6.32028e-07	6.3333e-05	Conserved hypothetical protein
Os12g0592900	569	53.9309	159.751	1.02068	0.00638916	-7.29016	6.60876e-07	6.59766e-05	Conserved hypothetical protein
Os01g0611000	2869	303.701	759.325	75.8885	0.099942	-3.32276	6.80938e-07	6.77268e-05	DUF642 domain containing protein, Control of diurnal flower opening time (Os01t0611000-01);Hypothetical conserved gene
Os06g0642500	3609	35.051	105.153	0	0	-Inf	6.85264e-07	6.79046e-05	Cytochrome P450 domain containing protein
Os10g0409400	1542	95.7717	0	143.658	Inf	Inf	6.91425e-07	6.82623e-05	beta subunit of polygalacturonase 1, Abiotic stress response (Os10t0409400-01)
Os03g0180500	2320	128.693	382.19	1.94407	0.00508664	-7.61907	7.21723e-07	7.09915e-05	Conserved hypothetical protein
Os01g0944000	7595	105.091	314.447	0.413049	0.00131357	-9.57229	7.29413e-07	7.14852e-05	Conserved hypothetical protein
Os03g0267000	708	71.4596	211.317	1.53102	0.00724512	-7.10877	7.80392e-07	7.62021e-05	Small heat shock protein, Heavy metal resistance, Regulation of Cu tolerance, Regulation of bacterial leaf streak (BLS) and bacterial blight (BB) resistance (Os03t0267000-01)
Os02g0672700	2586	364.048	985.808	53.1673	0.0539327	-4.21269	7.93228e-07	7.71738e-05	DNA-directed RNA polymerase, M/15 kDa subunit domain containing protein
Os01g0681900	11702	1182.95	2831.04	358.902	0.126774	-2.97967	8.11694e-07	7.84003e-05	Glutamate synthetase, Primary ammonium ions assimilation in seedling roots, Development of tillers, Tolerance to nitrogen-limitation (Os01t0681900-01)
Os02g0258800	3690	624.329	49.5432	911.722	18.4026	4.20184	8.08844e-07	7.84003e-05	Conserved hypothetical protein
Os09g0392666	1070	178.038	433.756	50.1787	0.115684	-3.11174	8.37738e-07	8.06248e-05	Conserved hypothetical protein
Os11g0227800	5728	237.875	10.1109	351.758	34.7901	5.12061	8.6071e-07	8.24729e-05	Nucleotide-binding LRR receptor (NLR) family protein (Os11t0227800-01)
Os11g0648700	5688	96.4806	0	144.721	Inf	Inf	8.63106e-07	8.24729e-05	Protein of unknown function DUF3615 domain containing protein
Os03g0743650	1476	90.3236	270.971	0	0	-Inf	8.77589e-07	8.35583e-05	Conserved hypothetical protein
Os01g0313300	990	105.841	287.148	15.1873	0.0528899	-4.24086	9.25313e-07	8.73053e-05	Similar to EREBP-3 protein (Fragment)
Os03g0729000	2318	1124.1	111.219	1630.55	14.6606	3.87388	9.26731e-07	8.73053e-05	Similar to Peptidase, M50 family
Os04g0688100	1745	235.947	626.873	40.484	0.0645809	-3.95275	9.2541e-07	8.73053e-05	Peroxidase (EC 1.11.1.7)
Os01g0578700	3818	28.6474	85.9422	0	0	-Inf	9.56642e-07	8.98069e-05	Similar to SaM+
Os10g0450900	1065	874.546	86.9533	1268.34	14.5865	3.86656	1.02625e-06	9.60042e-05	Cell wall structural protein, Tapetal differentiation, Pollen maturation (Os10t0450900-02)
Os08g0396200	699	88.6385	265.915	0	0	-Inf	1.05867e-06	9.86928e-05	Hypothetical gene
Os06g0229000	694	246.437	7.0776	366.117	51.729	5.6929	1.12638e-06	0.00010464	Similar to FtsH protease (VAR2) (Zinc dependent protease)
Os01g0539900	2783	33.6444	99.0863	0.923388	0.00931902	-6.74561	1.1661e-06	0.000107583	Conserved hypothetical protein
Os01g0606400	2378	34.3769	103.131	0	0	-Inf	1.16497e-06	0.000107583	Hypothetical protein
Os11g0596250	1484	87.6274	262.882	0	0	-Inf	1.18463e-06	0.000108917	Conserved hypothetical protein
Os06g0483200	31728	282.202	775.502	35.5513	0.0458429	-4.44716	1.19354e-06	0.00010936	Similar to cycloartenol synthase
Os03g0720400	2236	266.341	15.1663	391.928	25.842	4.69165	1.20227e-06	0.000109784	Cyclin-like F-box domain containing protein
Os11g0206000	5531	75.1573	225.472	0	0	-Inf	1.22879e-06	0.00011154	Conserved hypothetical protein
Os12g0441700	3629	87.2904	261.871	0	0	-Inf	1.22983e-06	0.00011154	Conserved hypothetical protein
Os08g0231400	1314	100.036	299.281	0.413049	0.00138014	-9.50097	1.25296e-06	0.000113253	Germin-like protein 8-12, Disease resistance (Os08t0231400-01)
Os03g0327600	2230	822.784	82.909	1192.72	14.3859	3.84658	1.32062e-06	0.000118967	D-type euonymus-related lectin (EUL), "Response to salt and drought stress, hormone treatment", Response to biotic treatment (Os03t0327600-01)
Os01g0871800	3106	67.9947	195.139	4.42236	0.0226626	-5.46355	1.33069e-06	0.000119472	TGF-beta receptor, type I/II extracellular region family protein
Os06g0573600	6387	474.952	1140.5	142.176	0.124661	-3.00392	1.37301e-06	0.00012286	Beta-galactosidase (Os06t0573600-01);Similar to Beta-galactosidase
Os01g0910500	1495	1050.21	2489.29	330.67	0.132837	-2.91227	1.39798e-06	0.000124676	Conserved hypothetical protein
Os12g0629600	1020	199.886	1.01109	299.323	296.041	8.20966	1.40778e-06	0.000125134	Thaumatin-like protein
Os03g0204300	1661	85.6052	256.816	0	0	-Inf	1.48278e-06	0.00013107	Conserved hypothetical protein
Os03g0701200	3155	1718.21	4056.47	549.081	0.135359	-2.88513	1.48437e-06	0.00013107	Similar to Sugar-starvation induced protein (Fragment)
Os06g0491300	3282	138.451	2.02217	206.665	102.199	6.67524	1.52577e-06	0.000134282	Hypothetical conserved gene
Os01g0537250	1191	34.7139	104.142	0	0	-Inf	1.53942e-06	0.00013504	Protein of unknown function DUF3778 domain containing protein
Os09g0272900	19453	115.982	338.714	4.61694	0.0136308	-6.19699	1.62899e-06	0.00014243	Nucleotide-binding LRR receptor (NLR) family protein (Os09t0272900-01);Hypothetical conserved gene
Os01g0117100	3353	32.6333	96.0531	0.923388	0.0096133	-6.70075	1.64159e-06	0.000143064	Similar to Receptor kinase LRK10
Os12g0567300	1383	540.822	42.4656	790	18.6033	4.21749	1.82114e-06	0.000158196	R2R3-MYB transcription factor 98, Response to drought and cadmium stresses (Os12t0567300-01)
Os06g0239200	442	528.006	1347.78	118.12	0.0876408	-3.51225	1.8773e-06	0.000162547	Conserved hypothetical protein
Os03g0695425	1792	83.246	249.738	0	0	-Inf	1.92557e-06	0.000166189	Conserved hypothetical protein
Os02g0465900	3141	2874.1	6981.54	820.373	0.117506	-3.08919	2.02363e-06	0.000174091	Vacuolar antiporter-regulating protein, Compartmentation of Na+ into vacuole, Salt tolerance (Os02t0465900-01)
Os01g0544700	2634	18.5398	54.5986	0.510339	0.00934711	-6.74126	2.11548e-06	0.000181409	Hypothetical conserved gene
Os09g0396900	1787	32.3643	94.0309	1.53102	0.0162821	-5.94057	2.22394e-06	0.000190101	Protein of unknown function DUF125, transmembrane family protein
Os12g0275400	3143	34.0399	102.12	0	0	-Inf	2.37047e-06	0.000201981	Hypothetical conserved gene
Os03g0815100	1422	268.963	673.383	66.7536	0.0991318	-3.33451	2.49591e-06	0.00021157	NAC-domain transcription factor, Response to infection by M. grisea, MeJA-mediated signaling pathway, Drought and salinitytolerance (Os03t0815100-01)
Os06g0188550	2526	80.8868	242.66	0	0	-Inf	2.49883e-06	0.00021157	Conserved hypothetical protein
Os08g0497300	5197	246.848	621.817	59.3631	0.095467	-3.38885	2.5117e-06	0.000211989	Phosphatidylinositol transfer protein, Class III SEC14 protein (Os08t0497300-01);Similar to SEC14 cytosolic factor (Secretion factor 14) family protein (Fragment)
Os02g0590400	2805	44.4877	133.463	0	0	-Inf	2.81171e-06	0.000236564	Lecithin:cholesterol acyltransferase family protein
Os06g0189600	9535	343.285	922.11	53.8722	0.0584228	-4.09732	2.84613e-06	0.000238709	Hypothetical conserved gene
Os11g0481500	752	79.5387	238.616	0	0	-Inf	2.89909e-06	0.000242391	Conserved hypothetical protein
Os05g0429900	1122	101.219	267.938	17.8601	0.0666578	-3.90708	3.00287e-06	0.000250286	R2R3-MYB transcription factor 55 (Os05t0429900-01)
Os08g0374000	938	230.902	597.551	47.5775	0.0796208	-3.65071	3.05148e-06	0.000253548	Bet v I allergen family protein
Os03g0848700	5725	90.6638	270.971	0.510339	0.00188337	-9.05247	3.34415e-06	0.000277006	Coiled-coil, nucleotide-binding, and leucine-rich repeat (CC-NB-LRR) protein, Resistance to brown planthopper, (Nipponbare: BPH-susceptible) (Os03t0848700-01)
Os08g0410900	4394	77.5165	232.55	0	0	-Inf	3.62103e-06	0.000299015	Hypothetical gene
Os09g0444900	1392	234.911	610.695	47.0194	0.0769932	-3.69913	3.63587e-06	0.000299316	Similar to plant viral-response family protein
Os11g0562100	17283	95.0484	283.104	1.02068	0.00360531	-8.11566	3.65211e-06	0.000299731	Squalene cyclase domain containing protein
Os09g0392700	844	21.1095	61.6762	0.826098	0.0133941	-6.22226	3.85917e-06	0.000315756	Hypothetical conserved gene
Os10g0536500	1532	1762.01	4163.65	561.196	0.134785	-2.89127	3.88942e-06	0.00031726	Peptidase S10, serine carboxypeptidase, active site domain containing protein
Os01g0710800	1908	76.5054	229.516	0	0	-Inf	4.04589e-06	0.00032902	Conserved hypothetical protein
Os02g0640800	3684	132.226	329.614	33.5321	0.101731	-3.29716	4.18984e-06	0.000339695	Similar to Carbonyl reductase 1
Os05g0134400	4798	104.444	283.104	15.1139	0.0533862	-4.22739	4.22823e-06	0.000341772	Haem peroxidase, plant/fungal/bacterial family protein
Os01g0132000	756	832.775	1935.22	281.555	0.14549	-2.78101	4.4294e-06	0.000355881	Similar to Wound-induced protease inhibitor (WIP1)
Os01g0162300	1080	21.91	64.7095	0.510339	0.00788662	-6.98638	4.41962e-06	0.000355881	Leucine-rich repeat, plant specific containing protein
Os01g0909400	1309	130.07	340.736	24.7369	0.0725985	-3.78392	4.58868e-06	0.000367575	Protein of unknown function DUF868, plant family protein
Os05g0439200	802	75.1573	225.472	0	0	-Inf	4.68964e-06	0.000374541	Hypothetical protein
Os04g0557500	23760	74.4833	223.45	0	0	-Inf	4.80983e-06	0.000382997	bHLH transcription factor, Homolog of the maize R/B gene, Regulation of anthocyanin pigmentation (Os04t0557500-01)
Os04g0297800	1343	74.8203	224.461	0	0	-Inf	4.86575e-06	0.0003863	Similar to OSIGBa0105O19.3 protein
Os01g0189800	2300	63.3923	169.862	10.1573	0.059797	-4.06378	4.90845e-06	0.000388537	Protein of unknown function DUF1618 domain containing protein
Os04g0678700	1505	4768.45	11765	1270.18	0.107962	-3.2114	5.30829e-06	0.000418948	NADPH:protochlorophyllide oxidoreductase, Chlorophyll biosynthesis (Os04t0678700-01)
Os01g0962700	3046	584.987	1372.04	191.459	0.139543	-2.84122	5.49564e-06	0.000432458	Similar to Peroxidase 12 precursor (EC 1.11.1.7) (Atperox P12) (PRXR6) (ATP4a)
Os10g0555900	1895	158.06	424.656	24.7625	0.058312	-4.10006	5.60435e-06	0.000439719	Similar to Beta-expansin
Os03g0861400	1284	17.5319	50.5543	1.02068	0.0201897	-5.63023	5.66344e-06	0.000443056	Hypothetical conserved gene
Os06g0728700	3013	813.626	102.12	1169.38	11.4511	3.51741	5.7913e-06	0.000451738	Homeodomain-like containing protein
Os09g0362800	4182	84.5973	252.771	0.510339	0.00201897	-8.95216	5.86033e-06	0.000455794	Hypothetical conserved gene
Os07g0640300	1445	187.388	2.02217	280.071	138.5	7.11375	5.95062e-06	0.000461475	Hypothetical conserved gene
Os09g0241700	5496	85.2714	254.793	0.510339	0.00200295	-8.96366	6.03689e-06	0.000466812	Homeodomain-like containing protein
Os04g0606200	756	92.5904	255.805	10.9834	0.0429365	-4.54165	6.09765e-06	0.000470152	Similar to OSIGBa0113I13.1 protein
Os01g0369600	3929	24.9401	74.8203	0	0	-Inf	6.47284e-06	0.000497646	Conserved hypothetical protein
Os12g0503200	5894	72.524	192.106	12.7328	0.0662803	-3.91528	6.55779e-06	0.000502732	Similar to TRANSLATION INITIATION FACTOR IF-2P
Os02g0103800	1717	315.676	830.101	58.4636	0.0704295	-3.82768	6.69985e-06	0.000511069	Leaf-type ferredoxin-NADP+-oxidoreductase, Regulation of electron partitioning in the chloroplast (Os02t0103800-01);Similar to Ferredoxin NADP+ reductase (EC 1.18.1.2) (Fragment)
Os02g0807750	884	71.45	214.35	0	0	-Inf	6.70474e-06	0.000511069	Conserved hypothetical protein
Os08g0184300	4889	71.787	215.361	0	0	-Inf	6.77362e-06	0.000514853	Hypothetical protein
Os09g0417800	1971	98.052	281.082	6.53711	0.023257	-5.42619	6.89689e-06	0.000522738	WRKY transcription factor, Transcriptional repressor, Pathogen defense (Os09t0417800-01);Splicing variant of OsWRKY62, Pathogen defense (Os09t0417800-02)
Os01g0702000	3552	3021.17	7349.58	856.967	0.116601	-3.10035	7.12648e-06	0.000538613	Protein of unknown function DUF151 domain containing protein
Os11g0485200	5346	48.4704	144.585	0.413049	0.00285679	-8.45139	7.78247e-06	0.000586535	Plasma membrane ATPase, Salt tolerance (Os11t0485200-01)
Os06g0188500	3603	70.4389	211.317	0	0	-Inf	7.84174e-06	0.000589342	Non-protein coding transcript
Os08g0208700	5329	12.8071	38.4212	0	0	-Inf	7.98826e-06	0.000598672	Zinc finger, BED-type predicted domain containing protein
Os09g0425200	802	91.6754	0	137.513	Inf	Inf	8.26116e-06	0.000617395	Conserved hypothetical protein
Os02g0674233	1801	67.2484	179.973	10.8861	0.0604872	-4.04723	8.32609e-06	0.000620514	Hypothetical conserved gene
Os06g0192300	1164	134.602	0	201.903	Inf	Inf	8.37484e-06	0.000622414	Conserved hypothetical protein
Os10g0360600	7282	69.4278	208.284	0	0	-Inf	8.41251e-06	0.000623481	Non-protein coding transcript
Os11g0549675	1967	69.7649	209.295	0	0	-Inf	8.43611e-06	0.000623503	Similar to cDNA clone:001-208-B08, full insert sequence
Os01g0584300	807	24.6063	72.7981	0.510339	0.00701033	-7.1563	8.48673e-06	0.000623798	Conserved hypothetical protein
Os11g0570000	3559	74.596	213.339	5.22457	0.0244895	-5.35169	8.48593e-06	0.000623798	Leucine-rich repeat receptor like protein, Chilling tolerance in japonica rice (Os11t0570000-01);LRR-receptor-like kinase (LRR-RLK) family protein, Non-canonical (Os11t0570000-02)
Os10g0493300	1502	69.4278	208.284	0	0	-Inf	8.74963e-06	0.00064136	Hypothetical protein
Os10g0204300	6849	69.0908	207.272	0	0	-Inf	8.85209e-06	0.000647097	Similar to Phosphoenolpyruvate carboxykinase
Os03g0243900	2631	44.374	128.408	2.35711	0.0183565	-5.76757	8.93952e-06	0.000651708	Similar to Thaumatin-like protein
Os03g0246500	8368	112.853	293.215	22.6716	0.077321	-3.693	9.35154e-06	0.00067805	Protein of unknown function DUF869, plant family protein
Os08g0189200	1075	66.0576	198.173	0	0	-Inf	9.33382e-06	0.00067805	Germin-like protein 8-3, Disease resistance (Os08t0189200-01)
Os10g0161100	2861	25.2771	75.8314	0	0	-Inf	9.60934e-06	0.000694859	Hypothetical gene
Os07g0684100	1592	1214.92	2767.34	438.708	0.158531	-2.65717	9.79065e-06	0.000706062	Similar to Thioredoxin-like 1
Os01g0144200	2225	75.9761	212.328	7.80015	0.0367363	-4.76665	1.00148e-05	0.000720288	Vacuolar import and degradation protein Vid24 domain containing protein
Os05g0190300	1580	40.2616	117.286	1.74949	0.0149164	-6.06695	1.01399e-05	0.000727325	Acid phosphatase (Class B) family protein
Os08g0170100	1646	17.8625	53.5875	0	0	-Inf	1.03349e-05	0.000739334	NB-ARC domain containing protein
Os01g0320700	610	67.4057	202.217	0	0	-Inf	1.08847e-05	0.000776591	Hypothetical protein
Os01g0825800	6325	70.2859	198.173	6.34253	0.0320051	-4.96555	1.15465e-05	0.00082161	Amino acid transporter, transmembrane domain containing protein
Os06g0697000	1427	688.188	1560.1	252.23	0.161675	-2.62883	1.16286e-05	0.000825259	Similar to Xyloglucan endo-transglucosylase/hydrolase 1
Os06g0696600	1635	234.541	532.842	85.3903	0.160255	-2.64156	1.18683e-05	0.000840041	Similar to Xyloglucan endo-transglycosylase homolog
Os12g0417000	2649	47.858	143.574	0	0	-Inf	1.20284e-05	0.000849127	Transposase, Ptta/En/Spm, plant domain containing protein
Os05g0562000	2501	77.8568	232.55	0.510339	0.00219454	-8.83187	1.3143e-05	0.00092537	Conserved hypothetical protein
Os10g0388500	9418	92.2905	274.004	1.43373	0.0052325	-7.57828	1.31885e-05	0.000926138	Conserved hypothetical protein
Os11g0227000	1038	378.605	941.32	97.2476	0.10331	-3.27495	1.35696e-05	0.000950404	Conserved hypothetical protein
Os02g0191300	3105	442.386	1043.44	141.859	0.135953	-2.87882	1.38246e-05	0.000965736	A member of the ATLa/AVT6 subfamily, Amino acid transporter-like 6 protein, Amino acid homeostasis, Modulation of the vacuolar storage of glutamine in roots (Os02t0191300-01)
Os11g0470600	999	65.0465	195.139	0	0	-Inf	1.40235e-05	0.000974546	Conserved hypothetical protein
Os12g0250900	1560	65.0465	195.139	0	0	-Inf	1.40235e-05	0.000974546	BRCT domain containing protein
Os01g0552500	3709	14.1584	41.4545	0.510339	0.0123108	-6.34393	1.40993e-05	0.000977268	Conserved hypothetical protein
Os10g0178500	1716	281.189	28.3104	407.629	14.3986	3.84785	1.44701e-05	0.00100038	UDP-glucuronosyl/UDP-glucosyltransferase family protein
Os10g0578800	3673	2311.17	335.68	3298.91	9.82754	3.29683	1.50824e-05	0.00104002	Similar to LrgB-like family protein, expressed
Os11g0569800	4628	26.6252	79.8757	0	0	-Inf	1.54624e-05	0.00106348	LRR-receptor-like kinase (LRR-RLK) family protein, Non-canonical (Os11t0569800-01)
Os01g0783800	6084	55.5119	156.718	4.90881	0.0313225	-4.99666	1.5767e-05	0.00108165	S-Domain receptor like kinase-SDS2, S-domain family (SD-1a type) receptor-like kinase, Positively regulation of programmed cell death and immunity, Resistance to Magnaporthe oryzae (Os01t0783800-01)
Os10g0113000	2174	81.2302	241.649	1.02068	0.0042238	-7.88724	1.63782e-05	0.00112071	Similar to Chalcone reductase homologue (Fragment)
Os12g0279702	2739	186.895	0	280.343	Inf	Inf	1.6655e-05	0.00113675	Conserved hypothetical protein
Os08g0478700	1288	1726.67	257.827	2461.09	9.54553	3.25482	1.72791e-05	0.00117419	Similar to Mitochondrial uncoupling protein 4
Os10g0556100	2407	70.2923	196.151	7.36321	0.0375386	-4.73548	1.72913e-05	0.00117419	Similar to beta-expansin EXPB4
Os03g0713000	5509	591.576	1346.77	213.982	0.158886	-2.65394	1.75719e-05	0.00119022	Similar to Chloroplast threonine deaminase 1
Os04g0173300	9761	89.2573	264.904	1.43373	0.00541224	-7.52956	1.77181e-05	0.00119709	Hypothetical gene
Os11g0648000	4072	720.922	1638.97	261.899	0.159795	-2.64571	1.78004e-05	0.00119962	Na+/H+ antiporter, Salt stress response (Os11t0648000-01);Similar to Sodium/hydrogen exchanger
Os01g0566100	6081	297.467	700.682	95.8599	0.136809	-2.86976	1.81865e-05	0.00122256	Conserved hypothetical protein
Os06g0118700	3102	104.257	286.137	13.3166	0.0465392	-4.42541	1.84024e-05	0.00123397	Aspartic protease 47, Negative regulation of rice black-streaked dwarf virus disease (RBSDVD) and southern rice black-streaked dwarf virus disease (SRBSDVD) resistance (Os06t0118700-01);Peptidase A1 domain containing protein
Os12g0541200	1045	35.725	107.175	0	0	-Inf	1.90402e-05	0.00127355	Conserved hypothetical protein
Os02g0792100	2755	18.8736	56.6208	0	0	-Inf	1.96789e-05	0.00131299	Conserved hypothetical protein
Os11g0465200	3702	61.6762	185.029	0	0	-Inf	2.01047e-05	0.00133806	Similar to Bx2-like protein
Os10g0317300	2710	25.9512	77.8536	0	0	-Inf	2.04757e-05	0.00135937	Conserved hypothetical protein
Os01g0266800	6691	827.107	118.297	1181.51	9.98768	3.32015	2.15979e-05	0.0014274	Cystinosin/ERS1p repeat containing protein
Os09g0337300	2544	61.0021	183.006	0	0	-Inf	2.16071e-05	0.0014274	Hypothetical gene
Os02g0774100	1941	1555.75	3518.58	574.337	0.16323	-2.61502	2.20435e-05	0.00145265	Similar to thioredoxin-like 5
Os10g0443800	4188	6.74057	20.2217	0	0	-Inf	2.22291e-05	0.00146127	Hypothetical conserved gene
Os09g0290900	5939	60.3281	180.984	0	0	-Inf	2.24423e-05	0.00147167	Similar to H1005F08.16 protein
Os03g0126600	1527	60.3281	180.984	0	0	-Inf	2.32222e-05	0.00151909	Conserved hypothetical protein
Os05g0429100	1645	92.2288	272.993	1.84678	0.00676492	-7.20771	2.40418e-05	0.0015634	Hypothetical protein
Os09g0116600	731	59.9911	179.973	0	0	-Inf	2.40747e-05	0.0015634	Hypothetical gene
Os12g0173400	3151	98.9141	290.181	3.2805	0.011305	-6.46689	2.39896e-05	0.0015634	Conserved hypothetical protein
Os05g0447700	2210	1769.86	3984.69	662.439	0.166246	-2.58861	2.48716e-05	0.00161124	Tetratricopeptide-like helical domain containing protein
Os09g0356100	2559	59.654	178.962	0	0	-Inf	2.49587e-05	0.00161297	Similar to H1005F08.16 protein
Os04g0578200	1529	430.767	45.4988	623.401	13.7015	3.77626	2.56972e-05	0.00165669	Similar to H0404F02.9 protein
Os11g0648800	2496	78.7923	0	118.188	Inf	Inf	2.59502e-05	0.00166898	Hypothetical conserved gene
Os05g0530400	2440	399.448	953.453	122.445	0.128423	-2.96103	2.72924e-05	0.0017511	Heat stress transcription factor, Plant growth and balancing reactive oxygen species (ROS) during biotic and abiotic stress (Os05t0530400-01)
Os04g0310400	4492	205.774	2.02217	307.65	152.139	7.24924	2.74148e-05	0.00175474	Similar to H0211A12.15 protein
Os12g0450500	2406	405.837	987.83	114.84	0.116255	-3.10464	2.76069e-05	0.00176282	Hypothetical conserved gene
Os11g0256400	1948	57.9689	173.907	0	0	-Inf	2.98933e-05	0.00190427	Zinc finger, SWIM-type domain containing protein
Os05g0478000	888	160.769	397.356	42.4758	0.106896	-3.22572	3.02462e-05	0.00192218	Zinc finger, RING/FYVE/PHD-type domain containing protein
Os12g0103500	1927	57.6319	172.896	0	0	-Inf	3.09923e-05	0.00196493	Ribosome-inactivating protein domain containing protein
Os04g0679400	1733	675.591	1501.46	262.655	0.174933	-2.51513	3.13731e-05	0.00198437	Similar to H0801D08.15 protein
Os05g0448675	8930	50.8913	152.674	0	0	-Inf	3.3407e-05	0.00210803	Conserved hypothetical protein
Os09g0503000	621	106.289	309.392	4.73812	0.0153143	-6.02898	3.37956e-05	0.00212753	Alcohol dehydrogenase superfamily, zinc-containing protein
Os02g0670900	2074	1511.42	3336.58	598.843	0.179478	-2.47812	3.40507e-05	0.00213856	Similar to amino acid transport protein
Os08g0423600	2228	44.4877	133.463	0	0	-Inf	3.44774e-05	0.00215524	Similar to carbonic anhydrase
Os11g0182500	4654	56.2837	168.851	0	0	-Inf	3.44179e-05	0.00215524	Ankyrin repeat-containing protein, Regulator in basal defense (Os11t0182500-01);Hypothetical conserved gene
Os09g0491756	1676	2680.44	396.345	3822.48	9.64432	3.26968	3.57042e-05	0.00222673	U2 snRNP auxiliary factor, small subunit
Os04g0314500	904	56.2837	168.851	0	0	-Inf	3.58109e-05	0.00222819	Hypothetical protein
Os08g0276100	3333	1051.72	2323.47	415.837	0.178972	-2.48219	3.78749e-05	0.00235114	Similar to NDF1 (NDH-DEPENDENT CYCLIC ELECTRON FLOW 1)
Os06g0621500	6059	40.7284	118.297	1.94407	0.0164338	-5.92719	3.82707e-05	0.00237022	Nucleotide-binding LRR receptor (NLR) family protein (Os06t0621500-01)
Os11g0434800	504	55.6097	166.829	0	0	-Inf	3.84965e-05	0.00237869	Conserved hypothetical protein
Os01g0777200	5583	274.534	642.039	90.7821	0.141397	-2.82218	3.87856e-05	0.00239103	Peptidase aspartic, catalytic domain containing protein
Os05g0155000	8074	14.8292	44.4877	0	0	-Inf	4.12131e-05	0.00252903	Similar to Protein MFP-b
Os08g0185300	2717	53.9245	161.774	0	0	-Inf	4.1156e-05	0.00252903	Conserved hypothetical protein
Os03g0230300	3178	180.363	462.066	39.5111	0.0855096	-3.54777	4.19663e-05	0.00256935	Homologue of SRO (similar to RCD one), Regulation of stomatal closure, Abiotic stress response (Os03t0230300-01);Non-protein coding transcript
Os10g0114300	2558	153.077	8.08868	225.571	27.8873	4.80153	4.20929e-05	0.00257123	Similar to NADPH-dependent codeinone reductase (EC 1.1.1.247)
Os03g0138900	1178	198.079	459.033	67.6019	0.14727	-2.76346	4.27429e-05	0.00259906	Conserved hypothetical protein
Os05g0454500	2787	2264.74	5078.68	857.764	0.168895	-2.5658	4.27058e-05	0.00259906	Conserved hypothetical protein
Os05g0534800	5031	532.498	1221.39	188.052	0.153965	-2.69932	4.31931e-05	0.00262048	Hypothetical conserved gene
Os02g0599400	724	53.9245	161.774	0	0	-Inf	4.44997e-05	0.00267582	Conserved hypothetical protein
Os02g0609500	1846	13.4195	39.4323	0.413049	0.0104749	-6.57692	4.45054e-05	0.00267582	Hypothetical protein
Os03g0807000	2840	131.861	337.702	28.9408	0.085699	-3.54458	4.43083e-05	0.00267582	Conserved hypothetical protein
Os04g0474300	6227	26.3786	75.8314	1.6522	0.0217877	-5.52034	4.44501e-05	0.00267582	Glycoside hydrolase, family 1 protein
Os01g0704300	1599	642.504	1415.52	255.997	0.18085	-2.46713	4.51487e-05	0.00270247	Conserved hypothetical protein
Os06g0146800	618	39.4323	118.297	0	0	-Inf	4.51505e-05	0.00270247	Conserved hypothetical protein
Os01g0148500	3666	77.3008	208.284	11.8095	0.056699	-4.14053	4.53046e-05	0.00270564	Protein of unknown function DUF1677, Oryza sativa family protein
Os03g0228200	2134	913.4	154.696	1292.75	8.35673	3.06294	4.59194e-05	0.0027308	Conserved hypothetical protein
Os09g0450700	1003	65.7237	196.151	0.510339	0.00260177	-8.58629	4.59301e-05	0.0027308	Conserved hypothetical protein
Os05g0547100	3089	53.9245	161.774	0	0	-Inf	4.61341e-05	0.00273685	Conserved hypothetical protein
Os01g0155800	1564	216.588	10.1109	319.827	31.632	4.98331	4.65901e-05	0.00275779	Conserved hypothetical protein
Os12g0142900	3064	52.9135	158.74	0	0	-Inf	4.80081e-05	0.00283544	Similar to H0321H01.8 protein
Os03g0709000	1979	1344.89	2933.16	550.752	0.187768	-2.41298	4.90973e-05	0.00289101	Membrane-associated, eicosanoid and glutathione metabolism (MAPEG) domain containing protein
Os08g0543400	2641	74.0942	218.394	1.94407	0.00890163	-6.81172	4.91651e-05	0.00289101	Transferase family protein
Os08g0249900	1485	587.854	68.7538	847.404	12.3252	3.62354	4.93219e-05	0.00289387	Similar to Gibberellin 20 oxidase 2
Os02g0625300	1519	706.971	1569.2	275.854	0.175792	-2.50806	5.16126e-05	0.00302165	Similar to PEPC kinase
Os06g0161100	2070	74.647	0	111.971	Inf	Inf	5.41516e-05	0.00316338	Protein of unknown function DUF569 domain containing protein
Os01g0627967	1945	28.9844	86.9533	0	0	-Inf	5.51578e-05	0.00318911	Hypothetical protein
Os02g0823100	1549	2872.17	455.999	4080.25	8.94793	3.16155	5.53073e-05	0.00318911	Plasma membrane intrinsic protein, Promotion of plant tolerance to water deficit and growth (Os02t0823100-01)
Os03g0852900	2974	287.783	679.449	91.9496	0.13533	-2.88545	5.50777e-05	0.00318911	Similar to Cleavage and polyadenylation specificity factor, 73 kDa subunit (CPSF 73 kDa subunit)
Os04g0293300	810	52.2394	156.718	0	0	-Inf	5.5305e-05	0.00318911	Similar to Tropinone reductase-I (EC 1.1.1.206) (TR-I) (Tropine dehydrogenase)
Os08g0157600	12520	1946.44	329.614	2754.86	8.35784	3.06313	5.5297e-05	0.00318911	MYB transcription factor, Circadian clock, Tolerance to salinity, osmotic, and drought stresses (Os08t0157600-01);Similar to LHY protein
Os08g0396700	15793	21.2328	63.6984	0	0	-Inf	5.49663e-05	0.00318911	NB-ARC domain containing protein
Os01g0760000	844	95.4696	241.649	22.3798	0.0926126	-3.43265	5.5586e-05	0.00319829	Similar to Dynein light chain
Os03g0764000	2496	311.079	42.4656	445.385	10.4881	3.39069	5.63878e-05	0.00323746	Histone acetyltransferase, N-acetyltransferase-like protein, Control of grain size (Os03t0764000-01)
Os02g0209300	566	183.766	482.288	34.505	0.0715444	-3.80502	5.68975e-05	0.00325973	Hypothetical conserved gene
Os01g0923000	735	107.231	283.104	19.2939	0.0681511	-3.87512	5.70504e-05	0.00326151	Conserved hypothetical protein
Os01g0967400	2351	28.6474	85.9422	0	0	-Inf	5.74553e-05	0.00327765	Similar to Maternal Effect Lethal family member
Os01g0103400	640	10.4479	31.3436	0	0	-Inf	5.86402e-05	0.00333812	Hypothetical gene
Os10g0456800	3526	575.65	1274.98	225.986	0.177247	-2.49617	5.88849e-05	0.00334494	CHY zinc finger protein, Transcriptional co-activator of DST (Drought and Salt Tolerance: zinc finger transcription factor gene), Drought and salt tolerance, Stomatal aperture control (Os10t0456800-01);Similar to CHY zinc finger family protein, expressed
Os01g0609300	7112	617.967	1377.1	238.401	0.173119	-2.53017	5.95828e-05	0.00337741	PDR-type ABC transporter 9 (Os01t0609300-01);Hypothetical conserved gene
Os01g0175100	887	192.508	474.199	51.6619	0.108946	-3.19832	6.05049e-05	0.00341521	Kv1.4 voltage-gated K+ channel family protein
Os03g0836600	2811	103.598	274.004	18.3944	0.0671317	-3.89686	6.04011e-05	0.00341521	Similar to OSIGBa0117N13.1 protein
Os07g0617000	1852	289.381	696.638	85.7521	0.123094	-3.02216	6.08377e-05	0.00342676	Transcription factor, Negative regulation of rice sheath blight resistance (Os07t0617000-01);Similar to Ethylene response factor 2
Os04g0604300	1282	26.5051	76.8425	1.33644	0.0173919	-5.84544	6.11621e-05	0.0034378	Similar to Xyloglucan endotransglucosylase/hydrolase protein 24 precursor (EC 2.4.1.207) (At-XTH24) (XTH-24) (Meristem protein 5) (MERI-5 protein) (MERI5 protein) (Endo-xyloglucan transferase) (Xyloglucan endo-1,4-beta-D-glucanase)
Os08g0340700	2620	51.2283	153.685	0	0	-Inf	6.1672e-05	0.00345919	Non-protein coding transcript
Os02g0154600	5808	53.3271	145.596	7.19252	0.0494005	-4.33933	6.24617e-05	0.00349616	Domain of unknown function DUF250 domain containing protein
Os02g0313450	4195	62.6256	187.051	0.413049	0.00220822	-8.8229	6.26986e-05	0.00350209	Conserved hypothetical protein
Os06g0229066	1476	126.09	3.03326	187.618	61.8538	5.95079	6.33139e-05	0.00352909	Similar to ATP-dependent zinc metalloprotease FTSH 6, chloroplastic
Os08g0130100	2551	178.637	438.811	48.5504	0.110641	-3.17604	6.35554e-05	0.00353519	Zinc finger, LSD1-type domain containing protein
Os12g0520200	2535	50.8913	152.674	0	0	-Inf	6.39554e-05	0.00355005	Similar to phenylalanine ammonia-lyase
Os05g0555600	13797	6239.16	15230	1743.75	0.114495	-3.12665	6.43952e-05	0.00356707	Similar to Glutamate synthase [NADH], amyloplastic
Os02g0513800	8399	21.673	57.6319	3.69355	0.0640887	-3.96379	6.49852e-05	0.00359231	Ovarian tumour, otubain domain containing protein
Os12g0106000	3149	2053.62	4467.99	846.441	0.189446	-2.40014	6.53801e-05	0.00360669	Ferritin, Iron storage protein, Iron homeostasis (Os12t0106000-01)
Os03g0843800	2182	2288.51	402.412	3231.55	8.03046	3.00548	6.65416e-05	0.00366321	Halide methyl transferase, Methyl iodide production and emission (Os03t0843800-01)
Os07g0443500	3951	41.4545	124.363	0	0	-Inf	6.69411e-05	0.00367021	Molecular chaperone, heat shock protein, Hsp40, DnaJ domain containing protein
Os12g0118400	6603	211.847	568.23	33.655	0.0592278	-4.07758	6.69431e-05	0.00367021	Similar to Inwardly rectifying potassium channel subunit
Os12g0628400	3765	30.6696	92.0088	0	0	-Inf	6.80064e-05	0.00372088	Fatty acid 2-hydroxylase, Resistance to rice blast fungus infection (Os12t0628400-01);Fatty acid hydroxylase domain containing protein
Os04g0387000	345	111.671	277.037	28.9886	0.104638	-3.25653	6.845e-05	0.00373751	Hypothetical conserved gene
Os03g0164100	3578	50.2172	150.652	0	0	-Inf	6.87826e-05	0.0037404	Hypothetical protein
Os08g0352400	2704	50.2172	150.652	0	0	-Inf	6.87826e-05	0.0037404	Hypothetical gene
Os07g0241500	1843	126.035	320.514	28.7957	0.0898423	-3.47646	6.97519e-05	0.00378542	UDP-glucuronosyl/UDP-glucosyltransferase family protein
Os04g0321500	757	57.687	0	86.5305	Inf	Inf	7.02171e-05	0.00380257	Mitochondrial ribosomal protein L27, Loss-of function allele caused by failure of expression (Taichung 65), Essential for the later stage of pollen development, Hybrid incompatibility, Hybrid pollen sterility (Os04t0321500-01)
Os10g0472900	7289	72.1337	213.339	1.53102	0.00717645	-7.12251	7.03521e-05	0.00380257	Beta-ketoacyl-CoA synthase, 尾-ketoacyl-CoA synthase, Ethylene biosynthesis, Regulation of plant height (Os10t0472900-01)
Os01g0701900	4922	238.345	595.529	59.7522	0.100335	-3.31711	7.14463e-05	0.00383844	Phosphatidylinositol transfer protein, Class III SEC14 protein (Os01t0701900-01)
Os05g0215033	1057	7.0776	21.2328	0	0	-Inf	7.13333e-05	0.00383844	Hypothetical gene
Os11g0530600	3410	171.679	410.501	52.2678	0.127327	-2.97339	7.11775e-05	0.00383844	Chalcone synthase, Sakuranetin biosynthesis under UV stress conditions (Os11t0530600-01)
Os09g0511600	5475	5149.19	11554.7	1946.44	0.168455	-2.56956	7.3138e-05	0.00392146	Transglucosidase (Os09t0511600-01);Non-protein coding transcript
Os10g0210500	6441	260.824	31.3436	375.564	11.9822	3.58282	7.43262e-05	0.00397719	Protein of unknown function DUF6, transmembrane domain containing protein
Os06g0720100	5873	41.5673	114.253	5.22457	0.0457282	-4.45077	7.5915e-05	0.0040541	Hypothetical gene
Os02g0508500	3897	49.2061	147.618	0	0	-Inf	7.67262e-05	0.00408926	Conserved hypothetical protein
Os04g0364800	552	48.8691	146.607	0	0	-Inf	7.78228e-05	0.00413946	Barwin-related endoglucanase domain containing protein
Os03g0145900	3876	290.978	647.095	112.92	0.174502	-2.51868	7.8956e-05	0.0041914	Similar to CHY zinc finger family protein, expressed
Os05g0568100	3428	1191.96	219.405	1678.24	7.64904	2.93528	8.11299e-05	0.00429828	Similar to Iron sulfur cluster assembly protein 1, mitochondrial precursor (Iron sulfur cluster scaffold protein 1)
Os11g0649300	4418	137.925	4.04434	204.866	50.6549	5.66263	8.22182e-05	0.00434733	Hypothetical conserved gene
Os03g0183000	1796	259.27	637.995	69.9077	0.109574	-3.19002	8.36011e-05	0.00441173	APETALA2/ethylene-responsive element binding protein 125, Transcription regulator, Positive regulator of grain length (Os03t0183000-01);Similar to AP2 domain containing protein RAP2.6 (Fragment)
Os04g0379400	3410	284.339	682.482	85.2674	0.124937	-3.00073	8.44745e-05	0.00444905	Similar to Nuclear pore complex component (sc Seh1) (ISS)
Os06g0662200	2173	92.2927	262.882	6.99794	0.0266201	-5.23134	8.72511e-05	0.00458625	Basic leucine zipper (bZIP) transcription factor, Negative regulator of cold and drought stress response (Os06t0662200-01)
Os03g0448500	7439	47.858	143.574	0	0	-Inf	8.87892e-05	0.00464883	Similar to Calcineurin B-like protein 7
Os11g0474400	2469	47.858	143.574	0	0	-Inf	8.87892e-05	0.00464883	Conserved hypothetical protein
Os04g0691900	5542	208.904	17.1884	304.762	17.7306	4.14817	9.08709e-05	0.00474854	Chaperonin Cpn60/TCP-1 family protein
Os04g0373400	3715	677.917	118.297	957.727	8.09595	3.0172	9.46349e-05	0.00493559	Similar to MATE efflux family protein, expressed
Os10g0445400	2212	785.084	1687.5	333.875	0.197852	-2.33751	9.67116e-05	0.00502431	RING finger E3 ligase, Mediation of nuclear-cytoplasmic trafficking of nuclear substrate proteins via monoubiquitination, Regulation of heat-generated signal, Negative regulation of leaf inclination, Modulation of brassinosteroid signaling (Os10t0445400-01)
Os12g0544600	5316	36.094	103.131	2.57558	0.024974	-5.32343	9.67043e-05	0.00502431	Conserved hypothetical protein
Os04g0577800	2337	21.8484	63.6984	0.923388	0.0144963	-6.10818	9.72606e-05	0.00504304	Uncharacterised protein family UPF0136, Transmembrane domain containing protein
Os12g0256600	2221	46.8469	140.541	0	0	-Inf	9.90902e-05	0.00512797	Conserved hypothetical protein
Os11g0547000	4851	1101.83	2365.94	469.779	0.198559	-2.33236	9.94452e-05	0.0051364	Autonomous floral activator, Promotion of flowering (Os11t0547000-01);Hypothetical conserved gene
Os08g0247600	3504	257.204	45.4988	363.057	7.97948	2.99629	0.00010046	0.0051788	LRR-receptor-like kinase (LRR-RLK) family protein, Non-canonical (Os08t0247600-01)
Os02g0163300	988	46.1729	138.519	0	0	-Inf	0.000106627	0.00547565	Conserved hypothetical protein
Os06g0491800	2258	46.1729	138.519	0	0	-Inf	0.000106627	0.00547565	HAT dimerisation domain containing protein
Os03g0802200	698	184.332	462.066	45.4645	0.0983939	-3.34529	0.00010726	0.0054976	Non-protein coding transcript
Os02g0206100	2259	942.223	2013.07	406.799	0.202079	-2.30701	0.000108289	0.00553973	UDP-glucuronosyl/UDP-glucosyltransferase family protein
Os03g0582000	1997	2636.39	5782.4	1063.38	0.1839	-2.44301	0.000109073	0.00555465	Similar to Glutamate formiminotransferase
Os10g0430200	5402	714.076	129.419	1006.4	7.77633	2.95909	0.000109149	0.00555465	Similar to Sinapyl alcohol dehydrogenase
Os12g0256000	4882	225.075	528.798	73.2139	0.138454	-2.85253	0.000109204	0.00555465	Alpha/beta hydrolase fold-3 domain containing protein
Os12g0555000	1057	779.193	1683.46	327.062	0.19428	-2.36379	0.000113976	0.00578641	Root-specific pathogenesis-related (PR) protein, Drought and salt stress response, Defense response (Os12t0555000-01)
Os11g0149200	441	62.632	185.029	1.43373	0.00774868	-7.01183	0.000116273	0.00589184	Conserved hypothetical protein
Os01g0654500	4037	1620.64	3518.58	671.678	0.190895	-2.38915	0.000116772	0.00590595	Similar to NADP-isocitrate dehydrogenase
Os03g0197100	2352	1045.45	202.217	1467.07	7.25493	2.85896	0.00011738	0.00592548	Monosaccharide transporter (PLT subfamily), PLT protein 1 (Os03t0197100-01)
Os08g0102700	1545	473.203	1016.14	201.734	0.198529	-2.33258	0.000119016	0.00599242	Harpin-induced 1 domain containing protein
Os11g0549655	3343	74.0942	218.394	1.94407	0.00890163	-6.81172	0.000119154	0.00599242	Similar to maf-like protein CV_0124
Os12g0180800	5473	75.3774	222.439	1.84678	0.0083024	-6.91226	0.000121924	0.00612022	Basic helix-loop-helix transcription factor 110, Positive regulation of abscisic acid biosynthesis and salinity tolerance (Os12t0180800-01)
Os07g0629500	2261	33.7028	101.109	0	0	-Inf	0.000124851	0.00625541	Similar to cDNA clone:002-114-B06, full insert sequence
Os01g0933075	1204	69.0867	193.117	7.07134	0.0366168	-4.77135	0.000125668	0.00628459	Hypothetical protein
Os11g0605500	4122	525.826	1168.81	204.331	0.174819	-2.51606	0.000127097	0.00634418	Acyl-CoA oxidase 2 (Os11t0605500-01)
Os01g0511600	3437	1536.94	3330.51	640.147	0.192206	-2.37927	0.000128521	0.00640332	Similar to lrgB-like family protein
Os04g0619400	3187	224.144	546.997	62.717	0.114657	-3.12461	0.000135596	0.00674326	Receptor-like kinase, Positive regulation of flavonoid metabolism, UV-B tolerance (Os04t0619400-01)
Os01g0597800	1962	197.114	518.687	36.3279	0.0700382	-3.83571	0.000136506	0.00675994	UDP-glucuronosyl/UDP-glucosyltransferase family protein
Os04g0475600	1939	337.074	799.768	105.727	0.132197	-2.91924	0.00013669	0.00675994	2-oxoglutarate-dependent-Fe (II) dioxygenase, Anther dehiscence, Pollen fertility, Seed initiation, Maintenance of auxin homeostasis in reproductive organs (Os04t0475600-01)
Os05g0171900	4479	199.101	499.476	48.9139	0.0979305	-3.3521	0.000136193	0.00675994	Glyoxalase/bleomycin resistance protein/dioxygenase domain containing protein
Os01g0247600	675	43.8137	131.441	0	0	-Inf	0.000137946	0.00679697	Conserved hypothetical protein
Os10g0136100	4991	43.8137	131.441	0	0	-Inf	0.000137946	0.00679697	Nucleotide-binding LRR receptor (NLR) family protein (Os10t0136100-01);Similar to NB-ARC domain containing protein, expressed
Os01g0775750	5428	19.8847	59.654	0	0	-Inf	0.000140756	0.00692265	Hypothetical protein
Os03g0820300	851	74.1091	203.228	9.54964	0.0469897	-4.41151	0.000145362	0.0071361	TFIIIA-type zinc finger protein, Transcription activator, Abiotic stress tolerance (Os03t0820300-01)
Os03g0154000	2550	485.396	1111.18	172.503	0.155243	-2.6874	0.00014643	0.00717533	Aromatic-ring hydroxylase family protein
Os01g0629750	716	398.969	873.578	161.665	0.18506	-2.43393	0.000148598	0.00725501	Conserved hypothetical protein
Os11g0162700	4414	42.8026	128.408	0	0	-Inf	0.000148334	0.00725501	Hypothetical conserved gene
Os11g0699532	901	24.9433	73.8092	0.510339	0.0069143	-7.1762	0.000153288	0.00745797	Hypothetical gene
Os12g0576100	573	15.8435	46.5099	0.510339	0.0109727	-6.50994	0.000153313	0.00745797	Conserved hypothetical protein
Os02g0186800	1610	359.893	34.3769	522.651	15.2036	3.92634	0.000155968	0.00755964	Cytochrome P450 family protein
Os07g0596300	10342	588.202	1259.81	252.397	0.200345	-2.31944	0.000155695	0.00755964	Actin-binding FH2 domain containing protein
Os10g0479500	4941	78.4831	203.228	16.1106	0.0792737	-3.65701	0.000158364	0.00764805	Similar to carboxy-lyase
Os12g0549700	907	31.3436	94.0309	0	0	-Inf	0.000158138	0.00764805	Hypothetical conserved gene
Os02g0639300	1625	39.0953	117.286	0	0	-Inf	0.000159054	0.00766754	Conserved hypothetical protein
Os06g0186400	6216	1953	4116.13	871.437	0.211713	-2.23982	0.000163238	0.00785509	Similar to Serine carboxypeptidase II-2 precursor (EC 3.4.16.6) (CP-MII.2) (Fragment)
Os05g0373900	3612	174.696	11.1219	256.483	23.061	4.52738	0.000168141	0.00807651	Similar to Eukaryotic peptide chain release factor subunit 1 (eRF1) (Eukaryotic release factor 1) (TB3-1) (Cl1 protein)
Os01g0310600	423	69.2855	175.929	15.9638	0.0907403	-3.46211	0.000174173	0.00835127	Non-protein coding transcript
Os10g0341101	5783	157.754	14.1552	229.553	16.2169	4.01942	0.000174608	0.00835714	Conserved hypothetical protein
Os10g0522900	3576	179.148	415.556	60.9436	0.146656	-2.7695	0.000175369	0.00837855	Isopenicillin N synthase family protein
Os05g0224700	2166	19.1522	55.6097	0.923388	0.0166048	-5.91226	0.000177236	0.00845267	Similar to DNA-directed RNA polymerase II 19 kDa polypeptide
Os07g0464200	2516	198.972	13.1441	291.886	22.2066	4.47292	0.000179256	0.0085338	Similar to O-methyltransferase ZRP4
Os03g0332100	14475	499.162	1080.85	208.319	0.192736	-2.3753	0.00018478	0.00878114	Gibberellin 13-oxidase, Cytochrome P450 714B2, Negative regulation of plant growth, GA homeostasis (Os03t0332100-01)
Os11g0189600	35570	64.8615	192.106	1.23915	0.00645032	-7.27641	0.000185302	0.00878597	2,3-oxidosqualene cyclase, Triterpene synthase, Parkeol synthase (Os11t0189600-01);Similar to cDNA clone:J013062J12, full insert sequence
Os12g0283300	893	41.1175	123.352	0	0	-Inf	0.000185538	0.00878597	Conserved hypothetical protein
Os01g0353900	2182	12.7454	37.4102	0.413049	0.0110411	-6.50097	0.000186864	0.00881753	Similar to cDNA clone:J023055K12, full insert sequence
Os06g0218200	4028	40.7804	122.341	0	0	-Inf	0.000186706	0.00881753	Similar to H0807C06-H0308C08.1 protein
Os03g0218500	3233	475.421	79.8757	673.194	8.42802	3.07519	0.000189057	0.00887409	Similar to 70kD heat shock protein
Os08g0255500	5171	37.7472	113.242	0	0	-Inf	0.000188813	0.00887409	Similar to BRASSINOSTEROID INSENSITIVE 1-associated receptor kinase 1
Os12g0197200	7417	40.7804	122.341	0	0	-Inf	0.000188515	0.00887409	Conserved hypothetical protein
Os10g0370500	6688	78.7403	219.405	8.40778	0.0383207	-4.70573	0.0001909	0.00894489	GH5 (glycosyl hydrolase family 5) 尾-glucosidase, Response to salt and submergence stress, Response to stress-related hormones (Os10t0370500-01)
Os05g0158200	3430	123.841	276.026	47.7482	0.172984	-2.53129	0.000191747	0.0089666	Peptidase, trypsin-like serine and cysteine domain containing protein
Os10g0100300	12248	2293.05	4934.1	972.528	0.197104	-2.34297	0.000192034	0.0089666	NAD(P)-binding domain containing protein
Os04g0429600	5392	350.727	754.27	148.956	0.197483	-2.3402	0.000196714	0.00916912	Cellulose synthase like protein H3 (Os04t0429600-01)
Os01g0316600	5766	735.189	144.585	1030.49	7.12722	2.83334	0.000197257	0.00917846	SR subfamily protein, Serine/arginine (SR)-rich protein, Regulation of P uptake and remobilization, Regulation of mineral element absorption and homeostasis (Os01t0316600-01)
Os06g0184800	692	51.2315	152.674	0.510339	0.00334267	-8.22478	0.000199881	0.00928395	Similar to Low-temperature induced protein lt101.1 (Blt101) (Blt101.1)
Os12g0548800	5021	31.3468	93.0198	0.510339	0.00548634	-7.50994	0.000200218	0.00928395	Armadillo-type fold domain containing protein
Os05g0477600	1919	83.6501	234.572	8.18931	0.0349117	-4.84014	0.000203114	0.00940192	Alpha-expansin 4, Suppression of rice bacterial blight resistance, Seed germination (Os05t0477600-01)
Os03g0275300	3041	773.437	1624.81	347.748	0.214024	-2.22416	0.000204046	0.0094219	Hypothetical conserved gene
Os08g0536300	4173	457.143	971.653	199.889	0.20572	-2.28124	0.00020425	0.0094219	CONSTANS-like transcription factor, Rice ortholog of AtCOL15, Floral regulator, Suppression of flowering (Os08t0536300-01)
Os06g0681600	11410	158.415	362.98	56.1321	0.154642	-2.69299	0.000206996	0.00953217	Haem peroxidase family protein
Os05g0522600	3492	1024.44	2159.68	456.828	0.211526	-2.24109	0.000210467	0.00967533	Leucine-rich repeat, plant specific containing protein
Os10g0401000	468	95.1729	258.838	13.3405	0.0515399	-4.27817	0.000211501	0.00970618	Conserved hypothetical protein
Os08g0482700	1399	1088.13	2281.01	491.698	0.215562	-2.21383	0.000213768	0.00979342	Uclacyanin 30, Plastocyanin-like domain-containing protein, Target gene of OsmiR408 (Os08t0482700-01);Conserved hypothetical protein
Os12g0630200	897	138.089	8.08868	203.089	25.1078	4.65007	0.000215278	0.00984573	Thaumatin, pathogenesis-related family protein
Os08g0451500	12993	85.9189	249.738	4.00931	0.0160541	-5.96092	0.000217605	0.00993519	Conserved hypothetical protein
Os07g0522500	13391	1587.8	3316.36	723.521	0.218167	-2.19649	0.000218512	0.00995962	ATP binding cassette (ABC)-type transporter, Cadmium tolerance (Os07t0522500-01)
Os01g0366100	3616	10.4511	30.3326	0.510339	0.0168248	-5.89327	0.000222922	0.0101433	Similar to cDNA clone:J023120H23, full insert sequence
Os10g0413101	1842	39.4323	118.297	0	0	-Inf	0.000223533	0.0101539	Similar to H0815C01.6 protein
Os01g0885300	5689	94.7956	239.627	22.3798	0.0933941	-3.42052	0.000225242	0.0102141	Conserved hypothetical protein
Os02g0289700	785	16.1774	48.5321	0	0	-Inf	0.000231972	0.0104871	Hypothetical protein
Os10g0366400	3790	39.0953	117.286	0	0	-Inf	0.000232044	0.0104871	Conserved hypothetical protein
Os03g0663100	4089	7.41462	22.2439	0	0	-Inf	0.000240785	0.0108638	PDZ/DHR/GLGF domain containing protein
Os01g0857500	2276	143.051	343.769	42.6926	0.12419	-3.00938	0.000242084	0.010904	Xanthine/uracil/vitamin C permease family protein
Os11g0204100	7965	38.4212	115.264	0	0	-Inf	0.000250081	0.0112453	Conserved hypothetical protein
Os04g0339400	3646	372.214	831.112	142.765	0.171776	-2.5414	0.000251971	0.0113112	Aldo-keto reductase, Tolerance to cadmium stress (Os04t0339400-01)
Os01g0899200	1225	492.153	88.9755	693.742	7.797	2.96292	0.000257323	0.0115321	Similar to dehydration-responsive family protein
Os01g0706100	3282	23.592	70.776	0	0	-Inf	0.000260254	0.011644	Conserved hypothetical protein
Os12g0299600	3149	29.0614	0	43.5921	Inf	Inf	0.000260753	0.0116468	Hypothetical conserved gene
Os06g0668200	3242	188.242	14.1552	275.285	19.4477	4.28153	0.000261787	0.0116735	Similar to Phosphoglycerate kinase, cytosolic (EC 2.7.2.3)
Os05g0447800	726	37.7472	113.242	0	0	-Inf	0.000269569	0.0119212	Similar to H0212B02.6 protein
Os06g0477600	1895	187.261	22.2439	269.769	12.1278	3.60024	0.000268483	0.0119212	Non-protein coding transcript
Os09g0415400	1153	37.7472	113.242	0	0	-Inf	0.000269569	0.0119212	Hypothetical protein
Os09g0451400	1590	37.7472	113.242	0	0	-Inf	0.000269569	0.0119212	ACC oxidase, Ethylene biosynthesis (Os09t0451400-01)
Os11g0545300	11021	548.474	1163.76	240.832	0.206943	-2.27269	0.000268216	0.0119212	Similar to Topoisomerase 6 subunit A-like protein
Os04g0206200	3627	529.599	1163.76	212.519	0.182614	-2.45313	0.000273421	0.0120716	DNA helicase domain containing protein
Os11g0172150	3173	18.8736	56.6208	0	0	-Inf	0.000274891	0.0121165	LRR-receptor-like kinase (LRR-RLK) family protein (Os11t0172150-01)
Os03g0797400	2875	135.385	360.957	22.5982	0.0626064	-3.99755	0.000276751	0.0121784	Similar to Indole-3-glycerol phosphate lyase
Os01g0511700	1352	9.09977	27.2993	0	0	-Inf	0.000278375	0.0122298	Conserved hypothetical protein
Os04g0405401	2040	37.4102	112.23	0	0	-Inf	0.000279894	0.0122563	Hypothetical conserved gene
Os10g0432200	4874	37.4102	112.23	0	0	-Inf	0.000279894	0.0122563	Conserved hypothetical protein
Os04g0530600	2489	660.964	131.441	925.726	7.0429	2.81617	0.000282265	0.0123399	Similar to Thioredoxin 1 (TRX-1) (Thioredoxin M)
Os01g0665900	627	87.4628	227.494	17.4471	0.0766924	-3.70477	0.000284569	0.0124203	Conserved hypothetical protein
Os10g0416500	1069	630.091	1360.92	264.676	0.194483	-2.36228	0.00028869	0.0125797	Class IIIb chitinase, Family 8 of plant pathogenesis-related protein, Defense against pathogenic fungi (Os10t0416500-04)
Os04g0164300	3501	37.0731	111.219	0	0	-Inf	0.00029063	0.0126436	Ribosomal protein S12/S23 domain containing protein
Os01g0678100	3049	588.587	119.308	823.227	6.90001	2.7866	0.000299816	0.013022	Protein of unknown function DUF2921 domain containing protein
Os12g0280801	2705	36.062	108.186	0	0	-Inf	0.000301293	0.013065	Similar to ESTs AU075609(C63344)
Os01g0947700	3921	36.7361	110.208	0	0	-Inf	0.000301793	0.0130655	尾-1,3-glucanase, Nucleotide-binding LRR receptor (NLR) family protein (Non-canonical), Callose degradation, Pollen development (Os01t0947700-01)
Os03g0661800	11685	166.98	363.991	68.474	0.18812	-2.41027	0.000310774	0.0134326	PDZ/DHR/GLGF domain containing protein
Os12g0141900	8815	34.7139	104.142	0	0	-Inf	0.000312778	0.0134974	Similar to Membrane-anchored ubiquitin-fold protein 3
Os01g0348900	1342	108.738	303.326	11.4442	0.0377291	-4.72818	0.00031339	0.013502	Jacalin-related mannose-binding lectin, Salinity tolerance, Resistance to M. oryzae (Os01t0348900-01)
Os03g0160600	4471	18.8151	54.5986	0.923388	0.0169123	-5.88578	0.000325042	0.0139815	Similar to type I inositol-1,4,5-trisphosphate 5-phosphatase CVP2
Os11g0480000	19007	29.6585	88.9755	0	0	-Inf	0.000327325	0.0140571	NB-ARC domain containing protein
Os12g0229100	1891	59.6305	0	89.4457	Inf	Inf	0.000334995	0.0143635	Hypothetical conserved gene
Os04g0438600	3979	274.089	603.618	109.325	0.181116	-2.46501	0.000337156	0.014433	Glycolipid transfer protein, GLTP domain containing protein
Os08g0338000	2029	35.725	107.175	0	0	-Inf	0.000338036	0.0144475	Antihaemostatic protein domain containing protein
Os08g0112700	2346	114.596	21.2328	161.277	7.59566	2.92518	0.000346368	0.01478	MADS-box transcription factor, Regulator of both biotic and abiotic stress responses (Os08t0112700-01)
Os08g0485900	3630	845.303	1747.16	394.377	0.225725	-2.14736	0.000347462	0.0148031	Haloacid dehalogenase-like hydrolase domain containing protein
Os03g0722200	612	130.564	363.991	13.8508	0.0380527	-4.71586	0.000356123	0.015148	Hypothetical protein
Os01g0639600	1292	591.076	1252.73	260.247	0.207743	-2.26713	0.000361754	0.0153631	Protein of unknown function DUF1645 family protein
Os01g0611300	1113	16.1774	48.5321	0	0	-Inf	0.000365062	0.015479	Similar to Metal tolerance protein 7
Os11g0648400	4187	80.7114	3.03326	119.55	39.4133	5.30061	0.000366186	0.0155021	Protein of unknown function DUF3615 domain containing protein
Os12g0236225	2510	34.0399	102.12	0	0	-Inf	0.000383094	0.0161922	Conserved hypothetical protein
Os01g0362400	611	13.4811	40.4434	0	0	-Inf	0.000390295	0.0162937	Conserved hypothetical protein
Os01g0646000	2442	152.776	352.869	52.7304	0.149433	-2.74243	0.000389437	0.0162937	Pentatricopeptide repeat domain containing protein
Os04g0391500	2087	1069.81	2170.8	519.321	0.23923	-2.06353	0.00038918	0.0162937	Similar to ACR4
Os06g0147200	810	13.4811	40.4434	0	0	-Inf	0.000390367	0.0162937	Conserved hypothetical protein
Os06g0160700	7513	1301.37	299.281	1802.41	6.02248	2.59036	0.000386429	0.0162937	Starch synthase, Starch biosynthesis (Os06t0160700-01)
Os07g0523700	963	95.458	245.694	20.3402	0.0827866	-3.59446	0.000388554	0.0162937	Similar to 60S ribosomal protein L44
Os09g0397100	3192	23.8801	66.7316	2.4544	0.0367802	-4.76493	0.000390076	0.0162937	Conserved hypothetical protein
Os10g0432400	3311	115.857	6.06651	170.752	28.1466	4.81489	0.00038958	0.0162937	Hypothetical protein
Os10g0368100	1312	34.3769	103.131	0	0	-Inf	0.000393562	0.0164015	Similar to Glutathione S-transferase GSTU35 (Fragment)
Os01g0684800	3436	132.301	5.05543	195.924	38.7551	5.27632	0.000397586	0.0165434	Protein prenyltransferase, alpha subunit domain containing protein
Os06g0186300	3485	34.0399	102.12	0	0	-Inf	0.000400708	0.0166474	LRR-receptor-like kinase (LRR-RLK) family protein (Os06t0186300-01)
Os07g0631200	787	42.3678	117.286	4.90881	0.0418534	-4.57851	0.000405391	0.0168159	Zinc finger, RING/FYVE/PHD-type domain containing protein
Os11g0111000	1484	12.133	36.3991	0	0	-Inf	0.000406454	0.0168338	Conserved hypothetical protein
Os04g0103601	469	34.0399	102.12	0	0	-Inf	0.000408885	0.0168823	Conserved hypothetical protein
Os11g0226400	7621	34.0399	102.12	0	0	-Inf	0.000408885	0.0168823	Nucleotide-binding LRR receptor (NLR) family protein (Os11t0226400-01)
Os11g0417800	4670	454.99	49.5432	657.713	13.2756	3.7307	0.000410959	0.0169418	Non-protein coding transcript
Os01g0692200	885	17.5287	51.5653	0.510339	0.00989693	-6.6588	0.000413541	0.017022	Conserved hypothetical protein
Os12g0571100	939	25.8407	71.787	2.86745	0.0399439	-4.64588	0.00041867	0.0172066	Metallothionein-like protein, ROS (reactive oxygen species) scavenger, Antioxidant (Os12t0571100-01)
Os02g0496300	5322	33.7028	101.109	0	0	-Inf	0.000424837	0.01738	Conserved hypothetical protein
Os05g0312600	836	58.5835	158.74	8.50507	0.0535785	-4.2222	0.000424523	0.01738	EF-Hand type domain containing protein
Os08g0369400	1862	33.7028	101.109	0	0	-Inf	0.000424837	0.01738	Ankyrin repeat containing protein
Os02g0113300	1655	51.8554	0	77.783	Inf	Inf	0.000425848	0.0173947	Domain of unknown function DUF1618 domain containing protein
Os04g0578550	1789	136.507	7.0776	201.222	28.4308	4.82938	0.000429982	0.0175368	Hypothetical conserved gene
Os10g0569800	4285	458.543	81.8979	646.866	7.89844	2.98157	0.000435294	0.0177265	Similar to RIR1b protein
Os01g0848900	3481	719.03	1478.21	339.441	0.229631	-2.12261	0.000442731	0.0179876	Conserved hypothetical protein
Os12g0527301	585	97.5653	229.516	31.5898	0.137636	-2.86107	0.000443052	0.0179876	Hypothetical gene
Os02g0791700	5347	265.083	28.3104	383.469	13.5452	3.75971	0.000445524	0.0180606	Similar to STE20/SPS1-related proline-alanine-rich protein kinase
Os03g0390900	2515	27.6363	82.909	0	0	-Inf	0.000448196	0.0181414	Similar to OSIGBa0153E02-OSIGBa0093I20.13 protein
Os06g0190500	3807	74.6311	207.272	8.31049	0.0400945	-4.64045	0.000451608	0.0182519	Glutamate receptor 6.8, Response to cadmium stress, Response to JA treatment (Os06t0190500-01)
Os01g0779100	9324	17.5319	50.5543	1.02068	0.0201897	-5.63023	0.000455592	0.0183575	Peptidase M16, zinc-binding site domain containing protein
Os03g0680300	4813	210.573	31.3436	300.188	9.57731	3.25962	0.000455459	0.0183575	Similar to TPR Domain containing protein
Os02g0794500	6769	37.1795	103.131	4.20389	0.0407627	-4.61661	0.00045822	0.0184288	Similar to Serine carboxypeptidase II precursor (EC 3.4.16.6) (Carboxypeptidase D) (Bri1 suppressor 1) [Contains: Serine carboxypeptidase II chain A; Serine carboxypeptidase II chain B]
Os06g0188600	4310	33.0288	99.0863	0	0	-Inf	0.00045874	0.0184288	Hypothetical conserved gene
Os11g0111101	615	10.7849	32.3547	0	0	-Inf	0.000461325	0.0185049	Similar to cDNA clone:J033057N11, full insert sequence
Os02g0740600	554	118.07	308.381	22.914	0.0743042	-3.75041	0.000470246	0.0188345	Conserved hypothetical protein
Os03g0762000	5648	536.243	123.352	742.689	6.02087	2.58997	0.000472314	0.018874	Similar to Protein kinase CK2, alpha subunit
Os05g0547850	4154	741.435	1548.98	337.661	0.217989	-2.19767	0.000472645	0.018874	Homolog of the mammalian PDCD5, Programmed cell death (PCD) regulation, Negative regulation of plant architecture and grain yield (Os05t0547850-01)
Os03g0776900	1900	419.781	895.821	181.761	0.202898	-2.30117	0.000477048	0.018965	Similar to mitochondrial import inner membrane translocase subunit TIM14
Os06g0250600	7483	412.874	69.7649	584.429	8.37713	3.06646	0.000476271	0.018965	Outward Shaker K+ channel, K+ release by guard cells for stomatal closure, K+ translocation toward the shoots (Os06t0250600-01)
Os09g0428500	7936	32.6918	98.0753	0	0	-Inf	0.000476753	0.018965	Conserved hypothetical protein
Os07g0115500	796	665.507	141.552	927.484	6.55225	2.71199	0.000477939	0.0189722	Hypothetical protein
Os03g0300700	1303	30.6696	92.0088	0	0	-Inf	0.000495373	0.0195771	Retrotransposon gag protein family protein
Os05g0157200	2117	928.547	1889.72	447.961	0.237052	-2.07673	0.000494896	0.0195771	UspA domain containing protein
Os11g0235700	6893	49.1477	145.596	0.923388	0.00634211	-7.30082	0.000494922	0.0195771	Similar to FHY1
Os06g0564700	3236	18.88	54.5986	1.02068	0.0186942	-5.74126	0.000497594	0.0196359	Similar to Cysteine synthase (EC 4.2.99.8)
Os12g0255200	11937	42.0669	125.375	0.413049	0.00329452	-8.24572	0.000503353	0.0198339	Staphylococcal nuclease (SNase-like), OB-fold domain containing protein
Os03g0842501	445	32.0177	96.0531	0	0	-Inf	0.000515065	0.0202655	Hypothetical conserved gene
Os04g0196200	2227	78.3036	183.006	25.9521	0.14181	-2.81797	0.000521092	0.0204726	Acetyl-serotonin methyltransferase, Melatonin biosynthesis (Os04t0196200-01)
Os04g0168300	513	31.3436	94.0309	0	0	-Inf	0.00052721	0.0206825	Conserved hypothetical protein
Os03g0104800	2560	31.3436	94.0309	0	0	-Inf	0.000528231	0.0206923	Hypothetical conserved gene
Os05g0177100	1515	65.9085	2.02217	97.8517	48.3895	5.59662	0.000530641	0.0207563	F-box domain, cyclin-like domain containing protein
Os01g0337160	1093	12.8071	38.4212	0	0	-Inf	0.000532314	0.0207913	Conserved hypothetical protein
Os01g0326300	1246	31.0098	92.0088	0.510339	0.00554663	-7.49417	0.000539314	0.0210225	Haem peroxidase, plant/fungal/bacterial family protein
Os01g0663051	1772	95.93	239.627	24.0815	0.100496	-3.3148	0.000541823	0.0210225	Similar to SANT/MYB protein
Os06g0203800	7605	28.6538	83.9201	1.02068	0.0121625	-6.36142	0.00054182	0.0210225	Receptor-like kinase, Heat tolerance (Os06t0203800-01)
Os10g0195100	2650	24.266	72.7981	0	0	-Inf	0.000542162	0.0210225	Hypothetical conserved gene
Os11g0132600	7679	650.863	150.652	900.968	5.98047	2.58026	0.000540868	0.0210225	Similar to Arabinoxylan arabinofuranohydrolase isoenzyme AXAH-II
Os01g0916600	1830	1996.68	4126.24	931.898	0.225847	-2.14658	0.00054664	0.0211655	RNA recognition motif, glycine rich protein domain containing protein
Os03g0694000	1028	411.201	89.9866	571.809	6.35438	2.66775	0.000555969	0.0214956	Oxalate oxidase 4, Positive regulation of panicle blast resistance (Os03t0694000-01)
Os01g0898800	2586	379.532	71.787	533.404	7.43037	2.89343	0.000556805	0.0214969	Protein of unknown function DUF1685 domain containing protein
Os06g0316800	1084	926.11	212.328	1283	6.04255	2.59516	0.000559989	0.0215886	Similar to Glycine-rich protein (Fragment)
Os07g0687900	1505	313.386	692.593	123.782	0.178722	-2.48421	0.000563309	0.0216854	Galactinol synthase, WSI76 protein induced by water stress, Salt stress response (Os07t0687900-01)
Os05g0550300	625	158.528	17.1884	229.198	13.3344	3.73708	0.000567962	0.0218331	Similar to Lipid transfer protein (Fragment)
Os03g0693900	684	97.7111	7.0776	143.028	20.2085	4.33689	0.00059184	0.0227183	Oxalate oxidase 3, Positive regulation of panicle blast resistance (Os03t0693900-01)
Os04g0175900	7995	369.603	821.001	143.903	0.175278	-2.51228	0.000605351	0.0232037	Winged helix repressor DNA-binding domain containing protein
Os02g0740700	1323	128.257	319.503	32.6343	0.102141	-3.29137	0.000612931	0.0234606	Matrix metalloproteinase, Plant development, Symplastic apoplastic transport (Os02t0740700-01)
Os07g0605400	705	467.9	101.109	651.296	6.44155	2.68741	0.000629917	0.0240763	Similar to EGG APPARATUS-1 protein (ZmEA1)
Os11g0438400	2438	52.1193	153.685	1.33644	0.00869595	-6.84544	0.000636441	0.024291	Hypothetical conserved gene
Os01g0118400	2676	90.6471	219.405	26.2679	0.119723	-3.06223	0.000645354	0.0245961	Similar to HGA6
Os12g0561900	1729	49.0892	143.574	1.84678	0.0128629	-6.28064	0.000646811	0.0246165	Similar to UDP-glucoronosyl and UDP-glucosyl transferase family protein, expressed
Os12g0573900	2808	29.9955	89.9866	0	0	-Inf	0.000651046	0.0247425	Conserved hypothetical protein
Os08g0533300	2785	13.1441	39.4323	0	0	-Inf	0.000656492	0.0249141	Similar to ACR5
Os01g0794400	8850	238.084	32.3547	340.949	10.5378	3.39751	0.00065855	0.0249568	Thioredoxin domain 2 containing protein
Os09g0549300	1830	19.2106	57.6319	0	0	-Inf	0.000660628	0.0250001	Flavin-containing monooxygenase FMO family protein
Os01g0211600	1509	128.506	307.37	39.0742	0.127124	-2.97569	0.000664547	0.0251088	Cytochrome P450 family protein
Os08g0489300	2645	22.5224	65.7205	0.923388	0.0140502	-6.15326	0.000665377	0.0251088	Methyladenine glycosylase domain containing protein
Os11g0664500	6158	26.2882	78.8646	0	0	-Inf	0.000670332	0.0252602	Hypothetical conserved gene
Os03g0286900	610	199.239	11.1219	293.298	26.3711	4.72089	0.000671786	0.0252794	RCI2 (rare cold-inducible 2) family protein, Drought resistance (Os03t0286900-01)
Os11g0438000	3866	39.4355	117.286	0.510339	0.00435124	-7.84436	0.00067485	0.025359	Hypothetical conserved gene
Os03g0802500	1821	78.127	198.173	18.1042	0.0913558	-3.45236	0.000677693	0.025359	AAA-ATPase family protein, Salicylic acid (SA)-mediated defense response against blast fungus M. oryzae (Os03t0802500-01)
Os04g0142400	1661	29.6585	88.9755	0	0	-Inf	0.000677237	0.025359	Conserved hypothetical protein
Os11g0605300	1925	29.6585	88.9755	0	0	-Inf	0.000677237	0.025359	Conserved hypothetical protein
Os06g0179000	3061	878.197	1770.41	432.091	0.244062	-2.03468	0.000683264	0.0255317	Glycoside hydrolase family 79, N-terminal protein
Os01g0720500	1057	13788.4	38365.6	1499.73	0.0390905	-4.67704	0.00069283	0.0258531	Similar to Type I chlorophyll a/b-binding protein b (Fragment)
Os09g0553900	3024	847.781	210.306	1166.52	5.54677	2.47165	0.000701218	0.0261296	Conserved hypothetical protein
Os02g0163400	4037	29.3215	87.9644	0	0	-Inf	0.000704568	0.026218	Hypothetical protein
Os03g0735400	2617	28.9844	86.9533	0	0	-Inf	0.000733097	0.0272039	Hypothetical gene
Os07g0184633	650	28.9844	86.9533	0	0	-Inf	0.000733097	0.0272039	Hypothetical conserved gene
Os12g0609200	1643	16.1774	48.5321	0	0	-Inf	0.000735281	0.0272472	Conserved hypothetical protein
Os08g0150150	9950	13.4811	40.4434	0	0	-Inf	0.000747955	0.0276021	CC-NBS-LRR (coiled-coil nucleotide binding site-leucine-rich repeat) protein, Rice blast resistance (Nipponbare: susceptible) (Os08t0150150-01)
Os08g0300366	918	19.2106	57.6319	0	0	-Inf	0.000747163	0.0276021	Zinc finger, C2H2 domain containing protein
Os08g0562600	1774	632.06	1269.92	313.129	0.246573	-2.01991	0.000746598	0.0276021	C2 calcium-dependent membrane targeting domain containing protein
Os05g0579500	2307	74.2685	214.35	4.22778	0.0197237	-5.66393	0.000750777	0.0276681	Similar to 10A19I.7
Os02g0477100	2315	28.6474	85.9422	0	0	-Inf	0.000762883	0.0280755	Hypothetical conserved gene
Os01g0359400	5363	115.551	248.727	48.9634	0.196856	-2.34479	0.000767988	0.0282246	NB-ARC domain containing protein
Os11g0470500	16561	136.782	7.0776	201.635	28.4891	4.83234	0.000771263	0.0283061	Similar to Protein kinase domain containing protein, expressed
Os01g0189100	13969	12.8103	37.4102	0.510339	0.0136417	-6.19583	0.000784723	0.0287606	Ankyrin domain containing protein
Os06g0531600	3660	225.86	495.432	91.074	0.183828	-2.44358	0.000793609	0.0290465	Lipase, GDSL domain containing protein
Os03g0708250	651	50.0971	147.618	1.33644	0.00905332	-6.78734	0.000806928	0.0294936	Conserved hypothetical protein
Os06g0190800	4030	13.8182	41.4545	0	0	-Inf	0.000810414	0.0295807	Glutamate receptor 6.10, Response to cold stress, Response to JA treatment (Os06t0190800-01);Similar to Glutamate receptor
Os04g0641101	235	51.1231	135.485	8.94201	0.0659998	-3.9214	0.000821098	0.0298891	Non-protein coding transcript
Os11g0592200	869	267.232	590.474	105.611	0.178858	-2.48311	0.000820552	0.0298891	Pathogenesis-related (PR) protein, Drought tolerance, Abiotic stress response, Disease resistance (Os11t0592200-01)
Os02g0774200	513	105.511	257.827	29.3538	0.113851	-3.13478	0.000825719	0.0300165	Conserved hypothetical protein
Os06g0172800	3291	257.565	572.274	100.211	0.175109	-2.51367	0.000830299	0.030142	Similar to alkaline alpha galactosidase 2
Os04g0481100	4130	340.972	713.826	154.545	0.216503	-2.20754	0.000840965	0.0304699	Similar to H0510A06.3 protein
Os06g0630850	722	10.7849	32.3547	0	0	-Inf	0.000841608	0.0304699	Conserved hypothetical protein
Os01g0974200	698	3951.43	8368.75	1742.77	0.208247	-2.26363	0.000845621	0.0305738	Metallothionein, Distribution of Zn to grain (Os01t0974200-01);RicMT (Metallothionein-like protein)
Os05g0542900	2407	577.603	1158.7	287.052	0.247736	-2.01313	0.000849913	0.0306875	Pectin lyase fold domain containing protein
Os07g0564500	2162	62.1346	157.729	14.3373	0.0908979	-3.45961	0.000859373	0.0309838	Pyridine nucleotide-disulphide oxidoreductase, NAD-binding region domain containing protein
Os09g0357300	2317	27.6363	82.909	0	0	-Inf	0.000860436	0.0309838	Hypothetical protein
Os11g0180300	3143	27.2993	81.8979	0	0	-Inf	0.000867342	0.0311905	Conserved hypothetical protein
Os02g0162600	898	301.498	40.4434	432.026	10.6822	3.41714	0.000892628	0.0320032	Conserved hypothetical protein
Os04g0423400	1093	248.571	563.174	91.2686	0.162061	-2.62539	0.00089143	0.0320032	Similar to OSIGBa0076I14.3 protein
Os08g0367400	2378	27.2993	81.8979	0	0	-Inf	0.000895923	0.0320032	Hypothetical protein
Os11g0103000	1632	75.5996	1.01109	112.894	111.656	6.80292	0.000894139	0.0320032	Pentatricopeptide repeat domain containing protein
Os12g0492600	789	27.2993	81.8979	0	0	-Inf	0.000895923	0.0320032	Hypothetical gene
Os04g0630800	2661	117.555	312.425	20.1199	0.0643992	-3.95681	0.000897567	0.0320192	Similar to Anthocyanidin reductase
Os04g0403701	3916	2589.02	644.061	3561.51	5.52976	2.46722	0.000914642	0.0325849	Similar to protein phosphatase 2C containing protein
Os02g0811800	2182	52.064	150.652	2.77016	0.0183879	-5.7651	0.000925646	0.032933	Cinnamoyl-CoA reductase, Drought tolerance, Lignin biosynthesis, Modulation of lignin accumulation (Os02t0811800-01)
Os03g0400600	750	26.9623	80.8868	0	0	-Inf	0.000933025	0.0330637	Conserved hypothetical protein
Os09g0344650	217	26.9623	80.8868	0	0	-Inf	0.000933025	0.0330637	Non-protein coding transcript
Os09g0372100	1209	26.9623	80.8868	0	0	-Inf	0.000933025	0.0330637	Non-protein coding transcript
Os11g0621300	5661	141.466	327.592	48.4036	0.147756	-2.75871	0.00094753	0.0335333	Glycine-rich domain (GRD)-containing protein, Regulation of cell death and disease resistance (Os11t0621300-01)
Os12g0428000	1636	897.945	1806.81	443.513	0.245467	-2.0264	0.000950483	0.0335934	Similar to senescence-associated protein DIN1
Os03g0718800	746	497.836	127.397	683.056	5.36164	2.42268	0.000951755	0.0335939	Similar to Physical impedance induced protein
Os11g0202600	5591	36.0652	107.175	0.510339	0.00476173	-7.7143	0.000962354	0.0339233	Similar to OSIGBa0126J24.2 protein
Os05g0136900	6284	231.688	42.4656	326.299	7.68385	2.94183	0.000967359	0.0340549	p-coumaroyl-CoA:monolignol transferase 2, Acyltransferase 3, Lignin p-coumaroylation (Os05t0136900-01)
Os05g0464300	572	28.336	76.8425	4.08271	0.0531309	-4.2343	0.000969332	0.0340795	Conserved hypothetical protein
Os03g0395700	2794	26.6252	79.8757	0	0	-Inf	0.000971827	0.0340859	Conserved hypothetical protein
Os12g0577600	5120	178.816	19.2106	258.618	13.4623	3.75085	0.000972062	0.0340859	Protein of unknown function DUF1336 domain containing protein
Os11g0615800	3897	250.17	16.1774	367.167	22.6963	4.50439	0.000983331	0.0344359	DNA repair protein RAD51, Homologous pairing (Os11t0615800-01)
Os03g0265900	1137	4981.12	10878.3	2032.54	0.186844	-2.42009	0.000993922	0.0347613	Conserved hypothetical protein
Os03g0319400	5697	3508.97	803.813	4861.55	6.04811	2.59649	0.00100217	0.0350041	Serine/threonine protein kinase, Cold stress tolerance, Abiotic stresses (Os03t0319400-01);Similar to CBL-interacting protein kinase 3
Os11g0648100	2683	127.946	320.514	31.6614	0.0987833	-3.33959	0.00100941	0.0352107	Kinesin, motor domain domain containing protein
Os06g0267200	1854	26.2882	78.8646	0	0	-Inf	0.00101242	0.0352241	Conserved hypothetical protein
Os06g0616400	916	26.2882	78.8646	0	0	-Inf	0.00101242	0.0352241	Chaperonin Cpn60, conserved site domain containing protein
Os02g0608600	4065	1371.65	2713.75	700.604	0.258168	-1.95362	0.00102159	0.035497	Amino acid-binding ACT domain containing protein
Os01g0162400	946	8.08868	24.266	0	0	-Inf	0.00102439	0.0355021	Conserved hypothetical protein
Os01g0392600	6606	21.1743	61.6762	0.923388	0.0149715	-6.06163	0.00102362	0.0355021	Conserved hypothetical protein
Os05g0129000	4436	746.344	1497.42	370.807	0.247631	-2.01373	0.0010274	0.0355603	Gamma-glutamylcysteine synthetase, Glutathione (GSH) synthesis protein (Os05t0129000-01);Similar to cDNA clone:J033125H02, full insert sequence
Os07g0550500	4787	106.438	266.926	26.1945	0.0981338	-3.34911	0.00102938	0.0355827	S-Domain receptor like kinase-39, Response to R. solani (Os07t0550500-01)
Os06g0271400	1815	24.9401	74.8203	0	0	-Inf	0.00106318	0.0367037	Transposase, Ptta/En/Spm, plant domain containing protein
Os07g0245100	2559	160.157	359.946	60.2626	0.167421	-2.57845	0.00106747	0.0368044	Similar to Cytosine deaminase (EC 3.5.4.1)
Os06g0704700	4216	1049.24	279.06	1434.33	5.13986	2.36173	0.00107111	0.0368822	NAD(P)-binding domain containing protein
Os03g0586400	2985	320.661	676.416	142.784	0.211089	-2.24408	0.00107751	0.0370551	Conserved hypothetical protein
Os06g0318600	4181	181.595	21.2328	261.776	12.3289	3.62397	0.00108808	0.0372798	Peptidase S41 domain containing protein
Os10g0527800	1093	36.4204	92.0088	8.62625	0.0937546	-3.41497	0.00108663	0.0372798	Glutathione S-transferase, Regulation of leaf senescence (Os10t0527800-01)
Os11g0210300	3618	615.632	1248.69	299.102	0.239533	-2.0617	0.00108823	0.0372798	Alcohol dehydrogenase 1
Os05g0193700	522	11.459	34.3769	0	0	-Inf	0.00109258	0.0373811	IQ calmodulin-binding region domain containing protein
Os01g0215750	2817	25.6142	76.8425	0	0	-Inf	0.00109937	0.0375174	Hypothetical gene
Os04g0323500	2454	25.6142	76.8425	0	0	-Inf	0.00109937	0.0375174	Hypothetical protein
Os02g0178800	7316	58.4538	158.74	8.31049	0.0523527	-4.25559	0.0011145	0.0379852	Glossy1(GL1) homolog, Cuticular wax biosynthesis, Drought resistance (Os02t0178800-01)
Os02g0231600	2496	8.76274	26.2882	0	0	-Inf	0.00111932	0.0381011	Similar to Transposase (Fragment)
Os04g0378400	1474	25.2771	75.8314	0	0	-Inf	0.00112415	0.0382168	Non-protein coding transcript
Os03g0171900	4035	228.334	476.221	104.391	0.219206	-2.18964	0.00112904	0.0383342	Similar to Alanine:glyoxylate aminotransferase-like protein (Fragment)
Os05g0170950	888	1451.94	394.323	1980.75	5.02318	2.3286	0.00113694	0.0385536	Similar to Plastid phosphoenolpyruvate/phosphate translocator
Os03g0573750	1865	25.2771	75.8314	0	0	-Inf	0.00114594	0.0387873	Conserved hypothetical protein
Os08g0236866	3482	6.40354	19.2106	0	0	-Inf	0.00114673	0.0387873	Hypothetical conserved gene
Os11g0649700	1298	32.7269	92.0088	3.08592	0.0335394	-4.898	0.00115064	0.0388706	Uncharacterised protein family UPF0497, trans-membrane plant subgroup domain containing protein
Os08g0233600	1967	9.77382	29.3215	0	0	-Inf	0.00116462	0.039293	Hypothetical conserved gene
Os02g0690600	1490	109.929	11.1219	159.333	14.326	3.84057	0.0011754	0.0394577	Zinc finger, RING/FYVE/PHD-type domain containing protein
Os05g0202550	2874	66.0447	0	99.067	Inf	Inf	0.00117498	0.0394577	Hypothetical conserved gene
Os07g0573900	517	120.383	267.938	46.6063	0.173945	-2.5233	0.00117537	0.0394577	Hypothetical conserved gene
Os12g0146275	680	41.3903	0	62.0854	Inf	Inf	0.00117262	0.0394577	Non-protein coding transcript
Os02g0435600	3679	24.9401	74.8203	0	0	-Inf	0.00119473	0.0400562	Conserved hypothetical protein
Os03g0146300	994	203.909	443.866	83.931	0.189091	-2.40285	0.00121559	0.0407049	Similar to Cyclin-dependent kinases regulatory subunit
Os02g0757100	1182	11.7992	34.3769	0.510339	0.0148454	-6.07384	0.00124154	0.0415219	Similar to Phi-1 protein
Os08g0392500	10745	23.929	71.787	0	0	-Inf	0.00126124	0.0421279	Hypothetical conserved gene
Os06g0326400	5806	2717.96	684.505	3734.69	5.45605	2.44786	0.00128483	0.0428625	Catalytic alpha-subunit 2 of pyrophosphate-fructose 6-phosphate 1-phosphotransferase (Os06t0326400-01)
Os04g0293700	7592	23.929	71.787	0	0	-Inf	0.0013185	0.0439309	Transposase, Ptta/En/Spm, plant domain containing protein
Os11g0692000	5100	48.3712	0	72.5567	Inf	Inf	0.00132047	0.0439416	Hypothetical protein
Os06g0159900	3758	18.1995	54.5986	0	0	-Inf	0.00132507	0.0440402	Similar to Arm repeat containing protein
Os12g0228400	5192	38.409	0	57.6136	Inf	Inf	0.00132993	0.0441466	Similar to cDNA clone:J033003J10, full insert sequence
Os04g0612301	297	76.3792	181.995	23.5711	0.129515	-2.94881	0.00133859	0.044379	Hypothetical protein
Os03g0572900	7351	794.59	211.317	1086.23	5.14027	2.36185	0.00134798	0.0446351	Multi antimicrobial extrusion protein MatE family protein
Os08g0414900	462	23.592	70.776	0	0	-Inf	0.00135287	0.0447416	Hypothetical gene
Os10g0198300	499	23.929	71.787	0	0	-Inf	0.00135561	0.0447771	Non-protein coding transcript
Os10g0130800	3839	57.6309	157.729	7.58168	0.0480677	-4.37879	0.00136037	0.0448787	Nucleotide-binding LRR receptor (NLR) family protein, Non-canonical (Os10t0130800-01)
Os01g0878000	1443	298.456	627.884	133.743	0.213005	-2.23104	0.00136217	0.0448829	Conserved hypothetical protein
Os02g0693500	2634	579.86	145.596	796.993	5.47399	2.45259	0.00136444	0.0449022	Similar to OSIGBa0142I02-OSIGBa0101B20.17 protein
Os03g0563400	1917	42.8685	0	64.3027	Inf	Inf	0.00137696	0.0452585	Similar to HAT family dimerisation domain containing protein
Os02g0773800	2402	13.8182	41.4545	0	0	-Inf	0.00138205	0.0453702	Conserved hypothetical protein
Os08g0518000	793	8.08868	24.266	0	0	-Inf	0.00139035	0.0455867	Conserved hypothetical protein
Os01g0179800	5727	1974.08	543.964	2689.13	4.94359	2.30556	0.00141569	0.0459112	TMS membrane protein/tumour differentially expressed protein family protein
Os03g0133400	2799	375.107	744.159	190.581	0.256103	-1.9652	0.0014022	0.0459112	Lysine motif (LysM) receptor-like protein (RLP), Chitin oligosaccharide elicitor-binding protein, Perception and transduction of chitin elicitor signal for defense responses (Os03t0133400-01)
Os03g0265600	2906	945.706	261.871	1287.62	4.91701	2.29778	0.0014086	0.0459112	Similar to Transformer-2-like protein
Os04g0126500	1273	23.592	70.776	0	0	-Inf	0.00141456	0.0459112	Hypothetical protein
Os07g0129200	934	29.5997	0	44.3995	Inf	Inf	0.00140649	0.0459112	Pathogenesis-related 1a protein, Regulation of abiotic stress responses (Os07t0129200-01)
Os08g0378000	4872	23.592	70.776	0	0	-Inf	0.00141456	0.0459112	Conserved hypothetical protein
Os08g0411800	4052	23.592	70.776	0	0	-Inf	0.00141456	0.0459112	Hypothetical protein
Os11g0119200	4457	17.5287	51.5653	0.510339	0.00989693	-6.6588	0.00141322	0.0459112	Zinc finger, RING/FYVE/PHD-type domain containing protein
Os11g0224900	3114	24.5478	70.776	1.43373	0.0202573	-5.62542	0.00140983	0.0459112	Nucleotide-binding LRR receptor (NLR) family protein (Os11t0224900-01)
Os03g0247300	2935	292.027	73.8092	401.136	5.43477	2.44222	0.00143593	0.0465113	DUF1618 domain-containing protein, Hybrid male sterility, Hybrid incompatibility (Os03t0247300-01)
Os12g0629700	795	473.307	966.597	226.662	0.234495	-2.09237	0.00143991	0.0465839	Similar to Thaumatin-like protein precursor
Os05g0550600	579	49.1984	0	73.7976	Inf	Inf	0.0014462	0.0467306	Similar to Nonspecific lipid-transfer protein 2 (nsLTP2) (7 kDa lipid transfer protein)
Os09g0493000	844	95.7875	243.672	21.8455	0.0896516	-3.47953	0.00144901	0.0467652	Conserved hypothetical protein
Os04g0629600	8626	6.40354	19.2106	0	0	-Inf	0.00146882	0.0473474	Conserved hypothetical protein
Os11g0150800	601	13.1441	39.4323	0	0	-Inf	0.00150132	0.0483367	Hypothetical protein
Os11g0484300	5965	18.8736	56.6208	0	0	-Inf	0.00150965	0.0485466	Similar to Mcm2-prov protein
Os10g0161550	1815	8.42571	25.2771	0	0	-Inf	0.00152667	0.0490349	Non-protein coding transcript
Os06g0553200	1391	22.9179	68.7538	0	0	-Inf	0.00154144	0.04945	Similar to Meiosis 5
Os04g0416400	4947	18.51	48.5321	3.49897	0.072096	-3.79394	0.00154948	0.0496484	Similar to OSIGBa0092M08.6 protein
Os03g0229801	782	11.459	34.3769	0	0	-Inf	0.00155183	0.0496643	Conserved hypothetical protein
