# Supplementary material for: Integrative genomic and transcriptomic dissection of salt tolerance for Japonica rice improvement
Source: Front Plant Sci. 2026 Jan 20;16:1751273. doi: 10.3389/fpls.2025.1751273 (PMC12864118; doi:10.3389/fpls.2025.1751273)
Supplement: Supplementary file 7 [file Table5.xlsx]

## Sheet: gProfiler_osativa_2025-8-28 14-
Table S5. GO and KEGG enrichment results of DEGs.
Source	Term_name	Term_id	Adjusted_p_value	Negative_log10_of_adjusted_p_value	Term_size	Query_size	Intersection_size	Effective_domain_size	Intersections
GO:MF	oxidoreductase activity	GO:0016491	0.002079699273013848	2.681999459995384	1672	371	61	18055	Os06g0204100,Os10g0525000,Os01g0294700,Os02g0240300,Os06g0347100,Os01g0850700,Os11g0106700,Os07g0635500,Os08g0508500,Os12g0263800,Os07g0693800,Os07g0677100,Os07g0638400,Os03g0189600,Os07g0418500,Os03g0847500,Os10g0109300,Os03g0760000,Os12g0448900,Os04g0444800,Os06g0642500,Os01g0681900,Os04g0688100,Os02g0640800,Os05g0134400,Os04g0678700,Os01g0962700,Os02g0103800,Os10g0113000,Os11g0465200,Os05g0155…
GO:MF	ADP binding	GO:0043531	0.013362861865768919	1.8741005209465917	381	371	21	18055	Os11g0605100,Os08g0174800,Os11g0588600,Os06g0287700,Os01g0937400,Os01g0359600,Os11g0606400,Os12g0516300,Os01g0937300,Os11g0227800,Os09g0272900,Os03g0848700,Os08g0170100,Os08g0396700,Os03g0836600,Os10g0136100,Os06g0668200,Os11g0480000,Os08g0150150,Os01g0359400,Os11g0224900
GO:BP	response to stress	GO:0006950	0.0007532712906184398	3.123048584490407	2079	301	69	16058	Os11g0605100,Os03g0184100,Os08g0174800,Os12g0628600,Os01g0294700,Os12g0459300,Os11g0588600,Os02g0240300,Os11g0454300,Os12g0555200,Os06g0287700,Os03g0855700,Os01g0937400,Os01g0359600,Os07g0677100,Os11g0606400,Os11g0454200,Os12g0516300,Os01g0937300,Os10g0109300,Os12g0448900,Os01g0893400,Os04g0401000,Os07g0618700,Os03g0267000,Os11g0227800,Os04g0688100,Os01g0578700,Os12g0629600,Os09g0272900,Os03g0815…
GO:BP	triterpenoid biosynthetic process	GO:0016104	0.0010471459365621666	2.9799927882094277	12	301	5	16058	Os02g0140400,Os02g0140500,Os06g0483200,Os11g0562100,Os11g0189600
GO:BP	triterpenoid metabolic process	GO:0006722	0.0010471459365621666	2.9799927882094277	12	301	5	16058	Os02g0140400,Os02g0140500,Os06g0483200,Os11g0562100,Os11g0189600
GO:BP	defense response	GO:0006952	0.007158320861893554	2.145188838856503	962	301	38	16058	Os11g0605100,Os08g0174800,Os12g0628600,Os11g0588600,Os12g0555200,Os06g0287700,Os01g0937400,Os01g0359600,Os11g0606400,Os12g0516300,Os01g0937300,Os12g0448900,Os04g0401000,Os11g0227800,Os12g0629600,Os09g0272900,Os08g0374000,Os03g0848700,Os09g0417800,Os03g0243900,Os08g0170100,Os08g0396700,Os03g0836600,Os08g0102700,Os10g0136100,Os12g0630200,Os07g0522500,Os11g0480000,Os11g0226400,Os12g0609200,Os08g0150…
GO:BP	response to stimulus	GO:0050896	0.007263502344124346	2.1388539189754785	3848	301	105	16058	Os11g0605100,Os03g0184100,Os08g0174800,Os12g0628600,Os10g0529800,Os01g0294700,Os12g0459300,Os11g0588600,Os10g0528300,Os02g0240300,Os05g0539800,Os09g0367700,Os11g0454300,Os12g0555200,Os06g0287700,Os03g0855700,Os01g0937400,Os01g0359600,Os07g0677100,Os11g0606400,Os07g0168300,Os07g0638400,Os03g0189600,Os11g0454200,Os12g0516300,Os01g0579600,Os01g0937300,Os09g0240200,Os10g0109300,Os12g0448900,Os01g0893…
GO:BP	detoxification	GO:0098754	0.0076400371646322554	2.1169045288123396	266	301	17	16058	Os01g0294700,Os02g0240300,Os07g0677100,Os07g0638400,Os03g0189600,Os10g0109300,Os12g0448900,Os04g0688100,Os05g0134400,Os01g0962700,Os03g0709000,Os04g0373400,Os06g0681600,Os01g0326300,Os11g0210300,Os03g0572900,Os04g0416400
GO:BP	response to toxic substance	GO:0009636	0.011224561265677318	1.949830625257301	274	301	17	16058	Os01g0294700,Os02g0240300,Os07g0677100,Os07g0638400,Os03g0189600,Os10g0109300,Os12g0448900,Os04g0688100,Os05g0134400,Os01g0962700,Os03g0709000,Os04g0373400,Os06g0681600,Os01g0326300,Os11g0210300,Os03g0572900,Os04g0416400
GO:BP	cellular detoxification	GO:1990748	0.011756930764035481	1.929706039332717	220	301	15	16058	Os01g0294700,Os02g0240300,Os07g0677100,Os07g0638400,Os03g0189600,Os10g0109300,Os12g0448900,Os04g0688100,Os05g0134400,Os01g0962700,Os03g0709000,Os06g0681600,Os01g0326300,Os11g0210300,Os04g0416400
GO:BP	cellular response to toxic substance	GO:0097237	0.012403272696830777	1.9064637078501976	221	301	15	16058	Os01g0294700,Os02g0240300,Os07g0677100,Os07g0638400,Os03g0189600,Os10g0109300,Os12g0448900,Os04g0688100,Os05g0134400,Os01g0962700,Os03g0709000,Os06g0681600,Os01g0326300,Os11g0210300,Os04g0416400
GO:BP	cellular homeostasis	GO:0019725	0.02689885632394453	1.5702661847841688	157	301	12	16058	Os11g0106700,Os07g0638400,Os05g0202800,Os01g0681900,Os09g0396900,Os11g0485200,Os06g0192300,Os07g0684100,Os11g0648000,Os05g0555600,Os12g0106000,Os05g0568100
GO:BP	response to chemical	GO:0042221	0.035395483022592336	1.4510521567179495	1311	301	45	16058	Os10g0529800,Os01g0294700,Os10g0528300,Os02g0240300,Os05g0539800,Os09g0367700,Os11g0454300,Os12g0555200,Os07g0677100,Os07g0168300,Os07g0638400,Os03g0189600,Os11g0454200,Os10g0109300,Os12g0448900,Os01g0893400,Os12g0586100,Os03g0765400,Os03g0267000,Os01g0681900,Os01g0313300,Os04g0688100,Os03g0815100,Os08g0374000,Os05g0134400,Os01g0962700,Os09g0417800,Os03g0709000,Os02g0823100,Os07g0617000,Os12g0628…
GO:CC	lipid droplet	GO:0005811	0.0005998602307076398	3.2219499297890675	23	335	6	16760	Os02g0140400,Os02g0140500,Os12g0448900,Os06g0483200,Os11g0562100,Os11g0189600
GO:CC	extracellular region	GO:0005576	0.015616722114847478	1.8064101175025116	754	335	31	16760	Os08g0460000,Os12g0628600,Os01g0294700,Os12g0199000,Os02g0240300,Os01g0124200,Os01g0850700,Os11g0700900,Os07g0677100,Os10g0109300,Os04g0688100,Os10g0450900,Os08g0231400,Os06g0573600,Os05g0134400,Os01g0132000,Os01g0962700,Os10g0555900,Os08g0189200,Os06g0697000,Os06g0696600,Os10g0556100,Os04g0604300,Os04g0364800,Os05g0477600,Os06g0681600,Os01g0326300,Os03g0694000,Os03g0693900,Os02g0757100,Os07g0129…
KEGG	Phenylpropanoid biosynthesis	KEGG:00940	0.0008683743878373864	3.06129299427442	139	78	12	3695	Os01g0294700,Os02g0240300,Os07g0677100,Os07g0638400,Os10g0109300,Os05g0134400,Os01g0962700,Os08g0543400,Os12g0520200,Os10g0430200,Os06g0681600,Os02g0811800
KEGG	Biosynthesis of secondary metabolites	KEGG:01110	0.006252306862047069	2.2039597150381196	1037	78	37	3695	Os01g0294700,Os02g0240300,Os07g0677100,Os07g0638400,Os03g0189600,Os02g0525900,Os10g0109300,Os12g0448900,Os01g0681900,Os02g0640800,Os05g0134400,Os04g0678700,Os01g0962700,Os10g0178500,Os10g0113000,Os03g0713000,Os10g0114300,Os08g0543400,Os12g0520200,Os05g0555600,Os10g0472900,Os11g0530600,Os10g0430200,Os01g0654500,Os11g0605500,Os03g0332100,Os06g0681600,Os06g0668200,Os09g0451400,Os03g0797400,Os06g0160…
