# Supplementary material for: Integrative genomic and transcriptomic dissection of salt tolerance for Japonica rice improvement
Source: Front Plant Sci. 2026 Jan 20;16:1751273. doi: 10.3389/fpls.2025.1751273 (PMC12864118; doi:10.3389/fpls.2025.1751273)
Supplement: Supplementary file 8 [file Table6.xlsx]

## Sheet: Sheet1
Table S6. Haplotype definitions for Os07g0635500.
Hapoltype	BLUP	Cultivar	Ecotype
Hap2	-2.32669	Hanareum4	Tongil
Hap1	0.229752607203942	Jizi1560	Japonica
Hap1	0.233416788321563	Jizi1581	Japonica
Hap1	0.617698064285953	VialoneNano	Japonica
Hap1	0.374279540340526	BinhaeCol1	Japonica
Hap1	0.570565472988448	Hitomebore	Japonica
Hap1	0.283080951170422	Jopyeong	Japonica
Hap1	0.310562096505739	Odae	Japonica
Hap1	0.122771615626757	Unkwang	Japonica
Hap1	0.352212151604958	Joun	Japonica
Hap1	0.298911729270744	Asemi	Japonica
Hap1	0.700190044836164	Jinkwang	Japonica
Hap1	0.218058490443241	Haedamssal	Japonica
Hap1	0.762061517528495	Hwawang	Japonica
Hap1	0.687862078402347	Joami	Japonica
Hap1	0.65371742104413	Haedeul	Japonica
	-0.584811	Saeodae	Japonica
Hap1	-0.459535	Jinbu	Japonica
Hap1	-0.119288	Namil	Japonica
Hap1	0.0121858012448797	Jonong	Japonica
Hap1	-0.0491132	IS592BB	Japonica
Hap1	-0.0214389	Sangju	Japonica
Hap1	0.836496565149721	Geumyoung	Japonica
Hap2	-2.17008	Hanareum3	Tongil
	0.649119873664758	Sangnambatbyeo	Japonica
Hap1	0.423755906868562	Haepum	Japonica
Hap1	0.537817490864345	Sobi	Japonica
Hap1	0.343957993230145	Sinbo	Japonica
Hap1	0.275259432352719	Cheongpum	Japonica
Hap1	0.326117705172678	Daeripbyeo1ho	Japonica
Hap1	0.481561978647598	Hwayeong	Japonica
Hap1	0.39759929321146	Daebo	Japonica
Hap1	-0.0659241	Samkwang1ho	Japonica
Hap1	0.502562629654277	Giho	Japonica
Hap1	0.00779228330179862	Hoengseongaengmi3	Japonica
Hap2	-2.13945	Geumgang1	Tongil
Hap2	-1.63786	G42-1	Indica
Hap2	-1.61165	Cheongcheong	Tongil
Hap2	-1.58231	IR24	Indica
Hap2	-1.5772	Jasmine85	Indica
Hap2	-1.57328	Anda	Tongil
Hap2	-1.53094	93_11	Indica
Hap2	-1.50165	Keunseom	Tongil
Hap2	-1.44626	Hanareum	Tongil
Hap2	-1.42646	Segyejinmi	Tongil
Hap2	-1.36827	Nampung	Tongil
Hap2	-1.36568	CO39	Indica
Hap2	-1.33121	IR71033-121-15	Indica
Hap2	-1.33073	Jangseong	Tongil
Hap2	-1.21717	Dasan2	Tongil
Hap2	-1.16531	Tongil	Tongil
Hap2	-1.15167	Ding Yu	Indica
Hap2	-1.14966	INPARI-13	Indica
Hap2	-1.12834	Hyangmi1	Tongil
Hap2	-1.07168	Jungwon	Tongil
Hap1	-0.0574055	Jeonju677ho	Japonica
Hap1	-0.388982	Jeonju678ho	Japonica
Hap1	0.389017374421875	Jeonju681ho	Japonica
Hap1	-0.453575	Jeonju634ho	Japonica
Hap1	-0.051904	Jeonju653ho	Japonica
Hap1	0.19382410909597	Milyang360	Japonica
Hap1	-0.0320723	Jeonju632ho	Japonica
Hap1	0.167120564451954	Manguem	Japonica
Hap1	0.523918724226115	Gopum	Japonica
Hap1	0.271131408675512	Hwanggeumnodeul	Japonica
Hap1	0.4283557231132	Sukwang	Japonica
Hap1	0.602227190266268	Hwangkeumnuri	Japonica
Hap1	-0.0194325	Honong	Japonica
Hap1	-0.464798	Hyeonpum	Japonica
Hap1	0.0489808706665343	Huimangchan	Japonica
Hap1	0.0900587270299049	Mipum	Japonica
Hap1	-0.133348	Cheongho	Japonica
Hap1	0.0720399058572889	Boramchan	Japonica
Hap1	0.319378004497901	Junam	Japonica
Hap1	0.410105927256037	Saeilpum	Japonica
Hap1	-0.0395316	Hanmaeum	Japonica
	0.021229050803492	Anbaek	Japonica
Hap1	0.27692795551755	Saeshin	Japonica
Hap1	-0.192267	Sinjinbaek	Japonica
Hap1	-0.0539917	Saechilbo	Japonica
Hap1	0.358448588281141	Chilbo	Japonica
Hap1	0.660218490823967	Ilpum	Japonica
Hap1	0.728774191287723	Haiami	Japonica
Hap1	0.286677997183338	Chinnong	Japonica
Hap1	0.434210612157022	Chindeul	Japonica
Hap1	0.0455581857515264	Saenuri	Japonica
Hap1	0.170653350141244	Yechan	Japonica
Hap1	-0.0464544	Younghojinmi	Japonica
Hap1	0.173699755556098	Sodami	Japonica
Hap1	0.229318414390933	Seomyeong	Japonica
Hap1	-7.00088e-05	Samkwang	Japonica
Hap1	-0.363381	Youngjin	Japonica
Hap1	0.109624067894706	Jinsumi	Japonica
Hap1	0.0121756490803068	Saeilmi	Japonica
Hap1	0.080975970924392	Ilmi	Japonica
Hap1	0.45642008311522	Deuraechan	Japonica
Hap1	0.426966029510617	Onnuri	Japonica
Hap1	0.564035690010486	Dongan	Japonica
Hap1	0.021683790538999	Dongin1	Japonica
Hap1	0.128485916487228	Dongin2	Japonica
Hap1	0.307045777315735	Hopum	Japonica
Hap1	0.510135287626654	Dongjin	Japonica
Hap1	0.756534374321682	Dami	Japonica
Hap1	0.269379479411657	Nampyeong	Japonica
Hap1	0.656094862267872	Sindongjin	Japonica
Hap1	0.658733069826069	Daean	Japonica
Hap2	-1.07155	Palbangmi	Tongil
Hap2	-1.06842	INPARI-10	Indica
Hap2	-1.0056	BALA	Indica
Hap2	-0.974403	Shingil	Tongil
Hap2	-0.925391	FL478	Indica
Hap2	-0.885448	Ganzaoxian58	Indica
Hap2	-0.885317	Namcheon	Tongil
	-0.507366	Nokyang	Tongil
Hap2	-0.871022	Areum	Tongil
	0.239099336935731	Jeonju626ho	Aromatic
Hap2	-0.818766	IR65482-4-136-2-2	Indica
Hap2	-0.804443	Mimyeon	Tongil
Hap2	-0.799923	IR66	Indica
Hap1	0.0145306598934361	Nipponbare	Japonica
Hap2	-0.762805	Dasan	Tongil
Hap2	-0.734923	Yeongwoo	Tongil
Hap1	0.369273408330367	Giza 177	Japonica
Hap1	0.368731159959231	Sakha 101	Japonica
Hap1	0.523412579500812	Avangard	Japonica
Hap1	0.367852672449162	Istiqbol	Japonica
Hap1	0.307425151170591	Mustaqillik	Japonica
Hap1	0.566738112238345	Liman	Japonica
Hap1	0.381297850273038	Amaroo	Japonica
Hap2	-0.699461	Hanareum2	Tongil
Hap1	0.310308894575195	Liaoxing1	Japonica
Hap1	-0.591318	Halibey	Japonica
Hap1	0.0782184789808655	Osmancik97	Japonica
Hap1	0.56696317051516	Camochi 101	Japonica
Hap1	0.267580274841843	M-103	Japonica
Hap2	-0.656929	Saemimyeon	Tongil
Hap2	-0.647123	IR38	Indica
Hap2	-0.626616	IR46	Indica
Hap1	0.189557743312954	Toyonishiki	Japonica
Hap2	-0.621078	IR36	Indica
Hap1	0.172265403472305	BG2	Indica
	0.922609648469639	BoMD14	Indica
Hap1	0.186042140558243	Langi	Japonica
Hap1	-0.0697396	YRM69	Japonica
Hap2	-0.597445	Taebaeg	Tongil
Hap1	0.0799426331017481	Rezig	Japonica
Hap1	0.411871973534447	Ediget	Japonica
	0.430291274026596	Hibir	Japonica
Hap2	-0.589689	IR34	Indica
Hap1	-0.140995	Goami	Japonica
Hap2	-0.559806	Hyangmi2	Tongil
Hap2	-0.538318	MALA	Indica
Hap2	-0.537468	BINATO	Indica
	-0.897039	Baldo	Japonica
	-0.63549	Basmati389	Indica
Hap2	-0.457635	Spike	Indica
Hap2	-0.440854	Nongan	Tongil
	-0.523729	Galileo	Japonica
Hap2	-0.430091	HATADANI	Indica
Hap2	-0.33234	CHIEM CHANK	Indica
Hap2	-0.323298	Om10252	Indica
Hap1	0.357384732172345	KantoPL7	Indica
	0.306138320865623	Kasalath	Indica
	0.433666699539692	Lemont	Japonica
Hap2	-0.298547	YUNG YUEN CHUEN ZIM	Indica
	0.815763075355763	N22	Indica
Hap2	-0.280413	Manjushree	Indica
Hap2	-0.269654	Yongmun	Tongil
Hap1	0.53141928858066	Muando	Japonica
Hap1	0.796662628819829	Sando	Japonica
Hap1	0.729090200338843	Orido	Japonica
Hap1	0.795236108803461	Beobpanhwa	Japonica
Hap1	0.0268514697322936	Pyodo	Japonica
Hap2	-0.252929	CIHERANG	Indica
Hap2	-0.252787	Zakha	Indica
Hap2	-0.235611	Tequing	Indica
Hap2	-0.203804	CHIH-TSAO-HE	Indica
	0.681754646607863	PUKHI	Indica
	0.26540740634232	RED RICE	Indica
Hap2	-0.167046	Inia Tacuari	Japonica
Hap2	-0.13831	Yongju	Tongil
Hap2	-0.107022	Dasan1	Tongil
Hap2	0.0402198629943169	KAGI	Indica
Hap1	0.624899563624472	HAWM SUPAN	Indica
Hap2	0.0698133689415536	2196	Indica
Hap2	0.089968740798275	YANG-SHA-TSAN	Indica
Hap2	0.118180111357656	XI GUA BAI	Indica
Hap2	0.151657971610329	SAHAK	Indica
Hap2	0.176903630943261	HSIANG-HA-TSAN	Indica
	0.509005758893738	MOROBEREKAN	Japonica
Hap2	0.192444461462104	IR72	Indica
Hap2	0.192632908834372	SPIN MERE	Indica
Hap2	0.195505105153353	IR64	Indica
Hap1	0.418954103749303	NORIN 22	Japonica
Hap2	0.197085456991979	DHARIAL	Indica
	0.00448400417826744	TSONG-GAN-SHUN	Indica
	0.101100353308503	SAN-LI-SHUN	Indica
Hap2	0.23016032991241	Samgang	Tongil
	-0.760342	PSBRc 50	Indica
Hap2	0.2485433532958	TAICHUNG-WOO-TSAN	Indica
	1.00281449745969	IR29	Indica
	-2.07493	POKKALI	Indica
Hap2	0.261660434837777	BELLE PATNA	Indica
Hap2	0.398661974708137	JHONA 349	Indica
Hap1	0.910275181790894	Lansheng	Japonica
Hap2	0.465695389867358	RATHU HEENATI	Indica
Hap2	0.47827926658115	NIAN CHI SHI	Indica
Hap2	0.5989230397603	IR28	Indica
Hap2	0.616250166623918	Dular	Indica
Hap2	0.655691922957681	Kele	Indica
	-2.24283	IR73571-3B-11-3-K2	Tongil
Hap1	0.659141122043091	Pecos	Japonica
Hap1	0.670114869797733	Arborio	Japonica
	1.06809373285234	Lacassine	Japonica
	0.867746303935025	Nikomaru	Japonica
	-1.98511	Milyang23	Tongil
Hap1	0.751806714203368	Chamnuri	Japonica
Hap1	0.423832182338242	Wandoaengmi6	Japonica
Hap1	1.08293746144378	Koshihikari	Japonica
Hap1	-0.0852097	Dobong	Japonica
