# Supplementary material for: Integrative genomic and transcriptomic dissection of salt tolerance for Japonica rice improvement
Source: Front Plant Sci. 2026 Jan 20;16:1751273. doi: 10.3389/fpls.2025.1751273 (PMC12864118; doi:10.3389/fpls.2025.1751273)
Supplement: Supplementary file 9 [file Table7.xlsx]

## Sheet: Sheet1
Table S7. Combined effects of QTL allele combinations on BLUP-adjusted salt tolerance values.
QTL Combination	Mean_BLUP	SD_BLUP	Median_BLUP	Min_BLUP	Max_BLUP	Number of Cultivar	Cultivars
qSES3 + qSES6 + qSES9	-2.07493		-2.07493	-2.07493	-2.07493	1	Pokkali
qSES6 + qSES7 + qSES9	-1.42616	0.549278	-1.36827	-2.24283	-0.626616	9	IR73571-3B-11-3-K2, Geumgang1, Nampung, IR71033-121-15, Jasmine85, Ding Yu, G42-1, IR46, PSBRc 50
qSES6 + qSES7	-1.01055	0.668144	-1.06999	-2.32669	0.465695	28	Hanareum4, Hanareum3, Milyang23, Hanareum, Jungwon, Shingil, Areum, Anda, Keunseom, Cheongcheong, Saemimyeon, Palbangmi, Namcheon, Dasan2, Nongan, Jangseong, Segyejinmi, IR65482-4-136-2-2, RATHU HEENATI, Zakha, INPARI-13, INPARI-10, CIHERANG, Om10252, 93_11, Spike, MALA, IR72
qSES5 + qSES6 + qSES9	-0.951733	0.189344	-0.885448	-1.16531	-0.804443	3	Mimyeon, Tongil, Ganzaoxian58
qSES3 + qSES6 + qSES7	-0.862657	0.0887189	-0.862657	-0.925391	-0.799923	2	IR66, FL478
qSES3 + qSES5 + qSES6 + qSES9	-0.621801	0.728357	-0.589689	-1.36568	0.0899687	3	CO39, Yang Sha Tsan, IR34
qSES3 + qSES9	-0.537468		-0.537468	-0.537468	-0.537468	1	BINATO
qSES5 + qSES6 + qSES7	-0.50694	0.614984	-0.578625	-1.58231	0.598923	10	Taebaeg, Hyangmi2, Yongju, Dasan, Yongmun, Hanareum2, Hyangmi1, 2196, IR24, IR28
qSES3 + qSES7 + qSES9	-0.33234		-0.33234	-0.33234	-0.33234	1	CHIEM CHANK
qSES3 + qSES5 + qSES6 + qSES7	-0.280413		-0.280413	-0.280413	-0.280413	1	Manjushree
qSES6 + qSES9	-0.267587	0.480624	-0.316948	-1.0056	0.306138	6	Hyeonpum, Kasalath, BALA, HATADANI, CHIH-TSAO-HE, SPIN MERE
qSES3 + qSES6	0.0236038	0.398046	0.113131	-0.63549	0.509006	10	Jeonju677ho, Jeonju678ho, Jeonju681ho, Jeonju634ho, Langi, Basmati389, KAGI, MOROBEREKAN, TAICHUNG-WOO-TSAN, JHONA 349
qSES7 + qSES9	0.0527922	0.0683181	0.0527922	0.004484	0.1011	2	TSONG-GAN-SHUN, SAN-LI-SHUN
qSES5 + qSES6 + qSES7 + qSES9	0.0615692	0.238424	0.0615692	-0.107022	0.23016	2	Dasan1, Samgang
qSES3 + qSES5 + qSES9	0.0898662	0.549299	0.0898662	-0.298547	0.478279	2	YUNG YUEN CHUEN ZIM, NIAN CHI SHI
qSES3 + qSES5 + qSES6	0.11818		0.11818	0.11818	0.11818	1	XI GUA BAI
qSES5 + qSES9	0.164281	0.0178514	0.164281	0.151658	0.176904	2	HSIANG-HA-TSAN, SAHAK
qSES5 + qSES6	0.173597	0.670793	0.411872	-0.734923	1.00281	5	Tequing, Wandoaengmi6, Yeongwoo, Ediget, IR29
qSES9	0.26166		0.26166	0.26166	0.26166	1	BELLE PATNA
qSES6	0.300923	0.391084	0.308867	-0.897039	1.45967	132	Pecos, Kele, Dular, Jizi1560, Jizi1581, VialoneNano, Arborio, Dobong, BinhaeCol1, Hitomebore, Jopyeong, Odae, Unkwang, Joun, Asemi, Jinkwang, Haedamssal, Hwawang, Joami, Haedeul, Saeodae, Jinbu, Namil, Jonong, IS592BB, Sangju, Geumyoung, Lacassine, Koshihikari, Chamnuri, Sangnambatbyeo, Haepum, Sobi, Sinbo, Cheongpum, Daeripbyeo1ho, Hwayeong, Daebo, Samkwang1ho, Giho, Hoengseongaengmi3, Jeonju653…
qSES5	0.722488	0.745266	0.722488	0.195505	1.24947	2	Moroberekan, IR64
qSES3 + qSES5 + qSES7	0.838776		0.838776	0.838776	0.838776	1	QUA 77 WUAN-DAU
